# Supplementary material for: Comprehensive Evaluation and Selection of Cardamom (Elettaria cardamomum (L.) Maton) Germplasm Using Morphological Traits
Source: Plants (Basel). 2024 Oct 4;13(19):2786. doi: 10.3390/plants13192786 (PMC11479022; doi:10.3390/plants13192786)
Supplement: Supplementary file 1 [file plants-13-02786-s001.zip]

Archive with 5 entries (5 files):
- Table S1 Ranking F-value 3PC and 14 PC.xlsx
- Table S2 Morphological traits compared between accessions selected with 3PC and 14PC .xlsx
- Table S3 Ranking F-value 3PC.xlsx
- Table S4 Data collected by region.xlsx
- Table S5 Cardamom dataset.xlsx
