# Supplementary material for: Comprehensive Evaluation and Selection of Cardamom (Elettaria cardamomum (L.) Maton) Germplasm Using Morphological Traits
Source: Plants (Basel). 2024 Oct 4;13(19):2786. doi: 10.3390/plants13192786 (PMC11479022; doi:10.3390/plants13192786)
Supplement: Supplementary file 1 [file plants-13-02786-s001.zip › Table S1 Ranking F-value 3PC and 14 PC.xlsx]

## Sheet: Comparison F-value
F-value with PC 1 to 3					F-value with PC 1 to 14					Comparison of selected accessions (correlative)						Sorted according to PC 1 to 3						Sorted according to PC 1 to 14
Accession number	Correlative accession	F value	Ranking		Accession code	Correlative accession	F value	Ranking		No.	Correlative accession	Present in	PC 1 to 3	PC 1 to 14		No.	Correlative accession	Present in	PC 1 to 3	PC 1 to 14		No.	Correlative accession	Present in	PC 1 to 3	PC 1 to 14
GTM-16-12-139-001	172	0.818772	1		GTM-18-03-075-001	230	0.673967	1		1	67	1	24			2	172	2	1	2		2	230	2	12	1
GTM-16-14-147-004	196	0.814462	2		GTM-16-12-139-001	172	0.659541	2		2	72	2	17	13		2	196	2	2	4		2	172	2	1	2
GTM-16-13-057-001	127	0.810878	3		GTM-14-20-076-003	235	0.655852	3		2	78	2	13	17		2	127	2	3	18		2	235	2	7	3
GTM-14-20-066-001	144	0.800859	4		GTM-16-14-147-004	196	0.634245	4		1	81	1		21		1	144	1	4			2	196	2	2	4
GTM-14-20-065-002	143	0.784462	5		GTM-16-12-155-002	273	0.629153	5		1	96	1	22			2	143	2	5	22		2	273	2	10	5
GTM-16-12-154-002	270	0.778336	6		GTM-16-14-149-004	205	0.627281	6		2	105	2	21	15		2	270	2	6	7		2	205	2	14	6
GTM-14-20-076-003	235	0.776124	7		GTM-16-12-154-002	270	0.626784	7		1	115	1		12		2	235	2	7	3		2	270	2	6	7
GTM-14-20-077-001	237	0.773771	8		GTM-16-13-057-002	128	0.625283	8		1	124	1	20			1	237	1	8			2	128	2	19	8
GTM-16-14-147-003	195	0.756047	9		GTM-16-14-147-003	195	0.624216	9		2	127	2	3	18		2	195	2	9	9		2	195	2	9	9
GTM-16-12-155-002	273	0.740245	10		GTM-16-12-136-001	164	0.617632	10		2	128	2	19	8		2	273	2	10	5		2	164	2	11	10
GTM-16-12-136-001	164	0.739128	11		GTM-16-12-154-001	269	0.616659	11		2	143	2	5	22		2	164	2	11	10		1	269	1		11
GTM-18-03-075-001	230	0.736707	12		GTM-16-01-051-002	115	0.616521	12		1	144	1	4			2	230	2	12	1		1	115	1		12
GTM-16-01-038-001	78	0.734634	13		GTM-16-11-125-004	72	0.613282	13		2	164	2	11	10		2	78	2	13	17		2	72	2	17	13
GTM-16-14-149-004	205	0.732384	14		GTM-16-12-155-003	274	0.612335	14		2	172	2	1	2		2	205	2	14	6		1	274	1		14
GTM-16-14-148-001	198	0.730446	15		GTM-16-01-048-001	105	0.611142	15		1	186	1		23		1	198	1	15			2	105	2	21	15
GTM-16-14-147-001	193	0.725462	16		GTM-16-12-152-001	264	0.603088	16		1	193	1	16			1	193	1	16			1	264	1		16
GTM-16-11-125-004	72	0.724668	17		GTM-16-01-038-001	78	0.600413	17		2	195	2	9	9		2	72	2	17	13		2	78	2	13	17
GTM-16-12-153-002	268	0.723219	18		GTM-16-13-057-001	127	0.595643	18		2	196	2	2	4		1	268	1	18			2	127	2	3	18
GTM-16-13-057-002	128	0.714972	19		GTM-16-16-067-003	208	0.59344	19		1	198	1	15			2	128	2	19	8		1	208	1		19
GTM-16-13-056-002	124	0.709655	20		GTM-16-13-081-002	248	0.591249	20		2	205	2	14	6		1	124	1	20			1	248	1		20
GTM-16-01-048-001	105	0.707809	21		GTM-16-01-038-004	81	0.589395	21		1	208	1		19		2	105	2	21	15		1	81	1		21
GTM-16-01-044-002	96	0.703399	22		GTM-14-20-065-002	143	0.588867	22		1	225	1		24		1	96	1	22			2	143	2	5	22
GTM-16-11-158-002	263	0.70223	23		GTM-16-14-145-008	186	0.585135	23		2	230	2	12	1		1	263	1	23			1	186	1		23
GTM-16-09-124-002	67	0.695356	24		GTM-18-03-073-002	225	0.58467	24		2	235	2	7	3		1	67	1	24			1	225	1		24
GTM-14-20-077-002	238	0.693037	25		GTM-14-20-079-003	244	0.583272	25		1	237	1	8			1	238	1	25			1	244	1		25
										1	238	1	25			1	81	1		21		1	67	1	24
										1	244	1		25		1	115	1		12		1	96	1	22
										1	248	1		20		1	186	1		23		1	124	1	20
										1	263	1	23			1	208	1		19		1	144	1	4
										1	264	1		16		1	225	1		24		1	193	1	16
										1	268	1	18			1	244	1		25		1	198	1	15
										1	269	1		11		1	248	1		20		1	237	1	8
										2	270	2	6	7		1	264	1		16		1	238	1	25
										2	273	2	10	5		1	269	1		11		1	263	1	23
										1	274	1		14		1	274	1		14		1	268	1	18

## Sheet: ANOVA resumen
Group	4.02 Height of the plant			4.03 Number of stems per plant			4.04 Stem color (base)			4.05 Rhizome color			4.06 Shape of the leaf			4.07 Pubescence of the leaf			4.09 Panicule type			4.10 Number of panicles per stem			4.11 Number of panicles per plant			4.12 Panicle length (average of 5)			4.13 Number of clusters per panicle (average 5)			4.14 Average_internodal_length (Classification)				4.15 Panicle branching (present/absent)			4.16 Panicle branching pattern: Proximal			4.17 Number of capsules per cluster (Classification)				4.18 Capsule form
1	1.51613				2.77419		2.01075			1.78082			1.97849			1.90323			2.02151			2					3.46237		2.7957				1.89247			2.54839	2.54839	0.0107527			0.0322581				1.48387			2.69892
2	1.36986				2.68493		1.93151			1.86022			1.94521			1.50685			2.0137			2					3.32877		2.58904			1.78082	1.78082			2.58904	2.58904	0.136986			0.410959						3.63014	2.67123
3	1.51786				2.55357		2.01786				4		2.03571			1.91071			1.98214			2.03571					3.23214		2.51786			1.78571	1.78571			2.66071	2.66071	0			0					1.96429		2.625
4	1.58824				2.82353		1.94118				4		1.94118			1.70588			1.94118			2.11765					3.41176			3.41176			2				3.17647	0			0						3.94118	2.58824
5	1.17647			1.55882			1.97059			1.97059			1.97059			1.55882			2			1.79412				1.91176		1.79412			1.38235			1.52941				0			0					2.02941		2.64706
6	1.16667			1.16667			2				4		2			1.66667			2			1.83333			1.16667			1.33333			1.16667			1.66667	1.66667			0			0			1				2.33333
7	1.22222			1.55556			2				4		2			1.66667			2			2.11111				2		1.55556			1.33333				2.22222	2.22222		0.111111			0.333333						4	2.66667

## Sheet: Tabla dinámica
Etiquetas de fila	Cuenta de 4.14 Longitud internodal (cm) (promedio de 5)	1	-0.296879	0		Etiquetas de fila	Cuenta de 4.17 Número de cápsulas por racimo	1	3.26296	3
0.5	1	2	0.477036	0		3	3	2	5.13472	12
0.75	1	3	1.25095	24		4	3	3	7.00648	42
1	22	4	2.02487	75		5	9	4	8.87824	32
1.5	20	5	2.79878	54		6	15	5	10.75	66
2	55	6	3.5727	88		7	27	6	12.6218	62
2.5	54	7	4.34661	28		8	32	7	14.4935	20
3	61	8	5.12052	12		9	15	8	16.3653	33
3.5	27	9	5.89444	0		10	51	9	18.237	10
4	28	10		6		11	23	10		8
4.5	4			287		12	39			288
5	8					13	7
6	3					14	13
6.5	1					15	20
15	1					16	13
18	1					17	2
(en blanco)						18	8
Total general	287					20	6
						25	2
						Total general	288

## Sheet: Caract.
Morphological trait		Region of the North of Guatemala																						Total
		I		II		III		IV		IX		V		VI		VII		VIII		X		XI
		No.	%	No.	%	No.	%	No.	%	No.	%	No.	%	No.	%	No.	%	No.	%	No.	%	No.	%	No.	%
Height of the plant
	2 - 3 m	9	0.140625	5	0.078125	12	0.1875	0	0	2	0.03125	11	0.171875	8	0.125	2	0.03125	10	0.15625	2	0.03125	3	0.046875	64	#DIV/0!
	> 3 m	1	0.0232558	3	0.0697674	16	0.372093	2	0.0465116	8	0.186047	1	0.0232558	1	0.0232558	2	0.0465116	3	0.0697674	6	0.139535	0	0	43	#DIV/0!
Number of stems per plant
	<15	2	0.117647	0	0	3	0.176471	1	0.0588235	1	0.0588235	1	0.0588235	3	0.176471	2	0.117647	4	0.235294	0	0	0	0	17	#DIV/0!
	16 - 30	3	0.0857143	3	0.0857143	10	0.285714	1	0.0285714	3	0.0857143	4	0.114286	3	0.0857143	2	0.0571429	4	0.114286	2	0.0571429	0	0	35	#DIV/0!
	31 - 45	2	0.0571429	3	0.0857143	5	0.142857	0	0	6	0.171429	5	0.142857	1	0.0285714	0	0	5	0.142857	5	0.142857	3	0.0857143	35	#DIV/0!
	>45	3	0.15	2	0.1	10	0.5	0	0	0	0	2	0.1	2	0.1	0	0	0	0	1	0.05	0	0	20	#DIV/0!
Rhizome color
	White	1	0.1	2	0.2	4	0.4	2	0.2	1	0.1	0	0	0	0	0	0	0	0	0	0	0	0	10	#DIV/0!
	Light purple	6	0.0952381	3	0.047619	11	0.174603	0	0	8	0.126984	9	0.142857	8	0.126984	0	0	11	0.174603	4	0.0634921	3	0.047619	63	#DIV/0!
	Ligth green	3	0.0909091	3	0.0909091	13	0.393939	0	0	1	0.030303	3	0.0909091	1	0.030303	3	0.0909091	2	0.0606061	4	0.121212	0	0	33	#DIV/0!
	Green	0	0	0	0	0	0	0	0	0	0	0	0	0	0	1	1	0	0	0	0	0	0	1	#DIV/0!
Pubescence of the leaf
	Glabra	4	0.0754717	3	0.0566038	14	0.264151	2	0.0377358	7	0.132075	5	0.0943396	7	0.132075	1	0.0188679	6	0.113208	4	0.0754717	0	0	53	#DIV/0!
	Pubescencia densa	3	0.0909091	2	0.0606061	10	0.30303	0	0	2	0.0606061	5	0.151515	0	0	2	0.0606061	6	0.181818	3	0.0909091	0	0	33	#DIV/0!
	Pubescencia espaciada	3	0.142857	3	0.142857	4	0.190476	0	0	1	0.047619	2	0.0952381	2	0.0952381	1	0.047619	1	0.047619	1	0.047619	3	0.142857	21	#DIV/0!
Number of panicles per plant
	<10	3	0.375	0	0	1	0.125	0	0	0	0	1	0.125	0	0	1	0.125	2	0.25	0	0	0	0	8	#DIV/0!
	>31	3	0.0666667	5	0.111111	14	0.311111	0	0	7	0.155556	2	0.0444444	3	0.0666667	1	0.0222222	4	0.0888889	5	0.111111	1	0.0222222	45	#DIV/0!
	11-20	1	0.0416667	1	0.0416667	6	0.25	1	0.0416667	0	0	2	0.0833333	6	0.25	2	0.0833333	5	0.208333	0	0	0	0	24	#DIV/0!
	21-30	3	0.1	2	0.0666667	7	0.233333	1	0.0333333	3	0.1	7	0.233333	0	0	0	0	2	0.0666667	3	0.1	2	0.0666667	30	#DIV/0!
Panicle length
	<50	2	0.142857	5	0.357143	1	0.0714286	1	0.0714286	1	0.0714286	3	0.214286	0	0	0	0	0	0	0	0	1	0.0714286	14	#DIV/0!
	>101	1	0.0666667	1	0.0666667	3	0.2	0	0	2	0.133333	3	0.2	0	0	0	0	5	0.333333	0	0	0	0	15	#DIV/0!
	51-75	5	0.108696	1	0.0217391	14	0.304348	1	0.0217391	4	0.0869565	4	0.0869565	5	0.108696	2	0.0434783	5	0.108696	4	0.0869565	1	0.0217391	46	#DIV/0!
	76-100	2	0.0625	1	0.03125	10	0.3125	0	0	3	0.09375	2	0.0625	4	0.125	2	0.0625	3	0.09375	4	0.125	1	0.03125	32	#DIV/0!
Number of clusters per panicle
	<20	4	0.114286	2	0.0571429	6	0.171429	1	0.0285714	5	0.142857	4	0.114286	0	0	2	0.0571429	6	0.171429	2	0.0571429	3	0.0857143	35	#DIV/0!
	20-30	5	0.0757576	5	0.0757576	21	0.318182	1	0.0151515	4	0.0606061	8	0.121212	8	0.121212	2	0.030303	6	0.0909091	6	0.0909091	0	0	66	#DIV/0!
	30-40	1	0.166667	1	0.166667	1	0.166667	0	0	1	0.166667	0	0	1	0.166667	0	0	1	0.166667	0	0	0	0	6	#DIV/0!
Capsule form		10		8		28		2		10		12		9		4		13		8		3		107	#DIV/0!
Capsule color
						PENDIENTE ACTUALIZAR
