# Supplementary material for: Comprehensive Evaluation and Selection of Cardamom (Elettaria cardamomum (L.) Maton) Germplasm Using Morphological Traits
Source: Plants (Basel). 2024 Oct 4;13(19):2786. doi: 10.3390/plants13192786 (PMC11479022; doi:10.3390/plants13192786)
Supplement: Supplementary file 1 [file plants-13-02786-s001.zip › Table S2 Morphological traits compared between accessions selected with 3PC and 14PC .xlsx]

## Sheet: Carac. seleccionados
Correlative	Accession code	Productive region	Department	Municipality	Latitude	Length	Altitude	Age of plantation	Common name	7.1.4 Plant height	7.1.5 Number of stems per plant	7.1.6 Stem color (base)	7.1.8 Rhizome color	7.1.10 Shape of the leaf	7.1.12 Pubescence of the leaf	7.2.4 Panicule type	7.2.6 Number of panicles per stem	7.2.5 Number of panicles per plant	7.2.7 Panicle length (average of 5)	7.2.8 Number of clusters per panicle (average 5)	7.2.10 Cluster internodal length	7.2.11 Panicle branching	7.2.11.1 Panicle branching pattern	7.2.20 Number of capsules per cluster	7.2.21 Capsule form	7.2.23 Capsule color	PC 1 to 3	PC 1 to 14	Selected by:
172	GTM-16-12-139-001	VIII	ALTA VERAPAZ	Cahabón	15°36'25.5''N	89°44'16.3''W	336	3	Cardamomo	2019-03-02	16-30	Light green	Light green	Oblong	Dense	Semi-erect	1	11-20	51-75	<20	1	Absence	Absence	5	Globose	Green	1	2	Both
196	GTM-16-14-147-004	VII	ALTA VERAPAZ	Chahal	15°42'129''N	89°37'13.5''W	432	5	Cardamomo	2019-03-02	16-30	Light green	Light green	Oblong	Dense	Semi-erect	2	11-20	51-75	<20	2	Absence	Absence	11	Globose	Dark green	2	4	Both
127	GTM-16-13-057-001	V	ALTA VERAPAZ	Chisec	15°46'17.748''N	90°26'44.305''W	328	1.5	Cardamomo verde	2019-03-02	16-30	Light green	Light green	Oblong	Dense	Semi-erect	2	21-30	51-75	20-30	2	Absence	Absence	18	Globose	Green	3	18	Both
144	GTM-14-20-066-001	I	QUICHÉ	Ixcán	15°51'37.0''N	90°49'45.2''W	205	3	Cardamomo	2019-03-02	<15	Light green	Light green	Oblong	Glabra	Semi-erect	2	<10	<50	<20	2.5	Absence	Absence	8	Globose	Green	4		PC 1 to 3
143	GTM-14-20-065-002	I	QUICHÉ	Ixcán	15°51'36.0''N	90°49'42.0''W	205	4	Cardamomo	2019-03-02	16-30	Light green	White	Oblong	Glabra	Semi-erect	2	21-30	51-75	<20	2.5	Absence	Absence	11	Globose	Green	5	22	Both
270	GTM-16-12-154-002	VIII	ALTA VERAPAZ	Cahabón	15°38'47.0''N	89°36'48.0''W	370	8	Cardamomo	2020-03-02	<15	Light green	Light purple	Oblong	Glabra	Semi-erect	2	11-20	51-75	<20	3.5	Absence	Absence	13	Globose	Green	6	7	Both
235	GTM-14-20-076-003	I	QUICHÉ	Ixcán	15°44'36.084''N	90°54'14.365''W	431	3	Cardamomo	2020-03-02	16-30	Light green	White	Oblong	Dense	Semi-erect	2	11-20	51-75	20-30	3.5	Absence	Absence	15	Globose	Green	7	3	Both
237	GTM-14-20-077-001	I	QUICHÉ	Ixcán	15°51'54.959''N	90°50'3.564''W	194	4	Cardamomo	2020-03-02	<15	Light green	Light green	Oblong	Glabra	Semi-erect	2	11-20	51-75	20-30	2	Absence	Absence	20	Ovoid	Green	8		PC 1 to 3
195	GTM-16-14-147-003	VII	ALTA VERAPAZ	Chahal	15°42'129''N	89°37'13.5''W	432	5	Cardamomo	2019-03-02	<15	Light green	White	Oblong	Dense	Semi-erect	2	11-20	51-75	20-30	3	Absence	Absence	14	Ellipsoid	Green	9	9	Both
273	GTM-16-12-155-002	VIII	ALTA VERAPAZ	Cahabón	15°38'44.3''N	89°36'58.1''W	372	3	Cardamomo	2020-03-02	16-30	Light green	Light green	Lanceolate	Glabra	Semi-erect	2	11-20	>101	20-30	3.5	Absence	Absence	12	Globose	Green	10	5	Both
164	GTM-16-12-136-001	VIII	ALTA VERAPAZ	Cahabón	15°36'11.1''N	89°45'11.1''W	417	4	Cardamomo	2019-03-02	16-30	Light green	Light purple	Oblong	Glabra	Semi-erect	2	21-30	51-75	<20	1.5	Absence	Absence	13	Globose	Green	11	10	Both
230	GTM-18-03-075-001	XI	IZABAL	El Estor	15°32'11.833''N	89°23'57.371''W	542	3	Cardamomo	2020-03-02	16-30	Light green	Light green	Oblong	Spaced	Semi-erect	2	11-20	<50	<20	1.5	Absence	Absence	15	Ovoid	Green	12	1	Both
78	GTM-16-01-038-001	III	ALTA VERAPAZ	Cobán	15°33'49.718''N	90°26'11.805''W	807	4	Tzi	2019-03-02	16-30	Light green	Light green	Oblong	Spaced	Semi-erect	2	11-20	51-75	20-30	4.5	Absence	Absence	8	Globose	Green	13	17	Both
205	GTM-16-14-149-004	VII	ALTA VERAPAZ	Chahal	15°42'17.1''N	89°37'41.7''W	401	4	Cardamomo	>3	16-30	Green	Dark green	Oblong	Glabra	Semi-erect	1	11-20	51-75	<20	2.5	Absence	Absence	13	Globose	Green	14	6	Both
198	GTM-16-14-148-001	VII	ALTA VERAPAZ	Chahal	15°42'18.6''N	89°37'25.9''W	435	5	Cardamomo	>3	<15	Light green	Light green	Oblong	Glabra	Semi-erect	2	<10	51-75	<20	2	Absence	Absence	15	Ellipsoid	Green	15		PC 1 to 3
193	GTM-16-14-147-001	VII	ALTA VERAPAZ	Chahal	15°42'129''N	89°37'13.5''W	432	5	Cardamomo	2019-03-02	16-30	Light green	Light green	Oblong	Glabra	Semi-erect	2	11-20	76-100	20-30	2.5	Absence	Absence	10	Globose	Green	16		PC 1 to 3
72	GTM-16-11-125-004	VIII	ALTA VERAPAZ	Lanquín	15°38'28.8''N	89°57'41.6''W	983	20	Cardamomo	2019-03-02	16-30	Light green	Light purple	Oblong	Dense	Semi-erect	2	<10	51-75	<20	1.5	Absence	Absence	8	Globose	Green	17	13	Both
268	GTM-16-12-153-002	VIII	ALTA VERAPAZ	Cahabón	15°38'39.7''N	89°34'51.7''W	346	4	Cardamomo	2020-03-02	31-45	Light green	Light purple	Lanceolate	Glabra	Semi-erect	2	21-30	51-75	30-40	2.5	Absence	Absence	14	Globose	Green	18		PC 1 to 3
128	GTM-16-13-057-002	V	ALTA VERAPAZ	Chisec	15°46'17.748''N	90°26'44.305''W	328	1.5	Cardamomo verde	2019-03-02	16-30	Light green	Light green	Oblong	Glabra	Semi-erect	2	21-30	<50	<20	3	Presence	Proximal	15	Ovoid	Green	19	8	Both
124	GTM-16-13-056-002	V	ALTA VERAPAZ	Chisec	15°46'46.899''N	90°27'58.441''W	445	6	Cardamomo verde (pequeño)	2019-03-02	31-45	Light green	Light green	Oblong	Glabra	Semi-erect	2	>31	51-75	20-30	3	Absence	Absence	18	Globose	Green	20		PC 1 to 3
105	GTM-16-01-048-001	III	ALTA VERAPAZ	Cobán	15°44'7.029''N	90°26'58.187''W	409	2	Cardamomo verde	2019-03-02	<15	Light green	Light purple	Oblong	Glabra	Semi-erect	2	11-20	51-75	<20	3	Absence	Absence	18	Ovoid	Green	21	15	Both
96	GTM-16-01-044-002	III	ALTA VERAPAZ	Cobán	15°32'19.467''N	90°22'34.352''W	1156	3	Cardamomo	2019-03-02	<15	Light green	Light green	Oblong	Dense	Semi-erect	2	<10	<50	<20	2	Absence	Absence	7	Globose	Light green	22		PC 1 to 3
263	GTM-16-11-158-002	VIII	ALTA VERAPAZ	Lanquín	15°36'33.1''N	90°00'08.9''W	922	3	Cardamomo	2020-03-02	<15	Light green	Light purple	Oblong	Glabra	Semi-erect	1	<10	51-75	<20	2	Absence	Absence	11	Ovoid	Green	23		PC 1 to 3
67	GTM-16-09-124-002	VI	ALTA VERAPAZ	San Pedro Carchá	15°39'08.8''N	90°01'37.4''W	520	4	Cardamomo	2019-03-02	<15	Light green	Light green	Oblong	Spaced	Semi-erect	2	11-20	51-75	20-30	1.5	Absence	Absence	9	Ovoid	Green	24		PC 1 to 3
238	GTM-14-20-077-002	I	QUICHÉ	Ixcán	15°51'54.959''N	90°50'3.564''W	194	4	Cardamomo	2020-03-02	<15	Light green	Light green	Oblong	Spaced	Semi-erect	2	<10	<50	<20	1.5	Absence	Absence	8	Ovoid	Green	25		PC 1 to 3
81	GTM-16-01-038-004	III	ALTA VERAPAZ	Cobán	15°33'49.718''N	90°26'11.805''W	807	4	Tzi	>3	16-30	Green	Light purple	Oblong	Spaced	Semi-erect	2	11-20	<50	<20	2.5	Absence	Absence	10	Ovoid	Green		21	PC 1 to 14
115	GTM-16-01-051-002	III	ALTA VERAPAZ	Cobán	15°44'0.301''N	90°27'8.790''W	395	3	Cardamomo verde	2019-03-02	16-30	Light green	Light green	Oblong	Dense	Semi-erect	2	11-20	76-100	<20	3	Absence	Absence	12	Globose	Light green		12	PC 1 to 14
186	GTM-16-14-145-008	VII	ALTA VERAPAZ	Chahal	15°41'10.1''N	89°38'53.7''W	624	4	Cardamomo	2019-03-02	16-30	Light green	Light purple	Oblong	Spaced	Semi-erect	2	>31	>101	<20	4	Absence	Absence	7	Ellipsoid	Green		23	PC 1 to 14
208	GTM-16-16-067-003	X	ALTA VERAPAZ	Santa Catalina La Tinta	15°14'11.555''N	89°48'3.454''W	1117	57	Cardamomo	<2	16-30	Light green	Light green	Oblong	Spaced	Semi-erect	2	11-20	76-100	20-30	3	Absence	Absence	10	Globose	Green		19	PC 1 to 14
225	GTM-18-03-073-002	XI	IZABAL	El Estor	15°32'3.116''N	89°23'58.392''W	526	2	Cardamomo	2020-03-02	16-30	Light green	Light purple	Oblong	Spaced	Semi-erect	2	11-20	<50	<20	2.5	Absence	Absence	5	Ovoid	Green		24	PC 1 to 14
244	GTM-14-20-079-003	I	QUICHÉ	Ixcán	15°52'06.2''N	90°50'07.5''W	180	4	Cardamomo	2020-03-02	16-30	Light green	Light purple	Oblong	Dense	Semi-erect	2	11-20	51-75	20-30	3.5	Absence	Absence	8	Ovoid	Green		25	PC 1 to 14
248	GTM-16-13-081-002	V	ALTA VERAPAZ	Chisec	15°44'10.122''N	90°19'8.799''W	288	5	Cardamomo	2020-03-02	16-30	Light green	Light purple	Oblong	Spaced	Semi-erect	2	21-30	<50	<20	1	Presence	Proximal	16	Globose	Light green		20	PC 1 to 14
264	GTM-16-12-152-001	VIII	ALTA VERAPAZ	Cahabón	15°38'37.4''N	89°34'52.2''W	340	4	Cardamomo	2020-03-02	16-30	Light green	Light purple	Lanceolate	Dense	Semi-erect	2	11-20	76-100	<20	3	Absence	Absence	15	Ovoid	Light green		16	PC 1 to 14
269	GTM-16-12-154-001	VIII	ALTA VERAPAZ	Cahabón	15°38'47.0''N	89°36'48.0''W	370	8	Cardamomo	2020-03-02	16-30	Light green	White	Oblong	Glabra	Semi-erect	2	11-20	76-100	<20	3	Absence	Absence	12	Ovoid	Green		11	PC 1 to 14
274	GTM-16-12-155-003	VIII	ALTA VERAPAZ	Cahabón	15°38'44.3''N	89°36'58.1''W	372	3	Cardamomo	2020-03-02	16-30	Light green	Light purple	Lanceolate	Dense	Semi-erect	2	11-20	51-75	<20	3	Absence	Absence	11	Ovoid	Light green		14	PC 1 to 14

## Sheet: ANOVA resumen
Group	4.02 Height of the plant			4.03 Number of stems per plant			4.04 Stem color (base)			4.05 Rhizome color			4.06 Shape of the leaf			4.07 Pubescence of the leaf			4.09 Panicule type			4.10 Number of panicles per stem			4.11 Number of panicles per plant			4.12 Panicle length (average of 5)			4.13 Number of clusters per panicle (average 5)			4.14 Average_internodal_length (Classification)				4.15 Panicle branching (present/absent)			4.16 Panicle branching pattern: Proximal			4.17 Number of capsules per cluster (Classification)				4.18 Capsule form
1	1.51613				2.77419		2.01075			1.78082			1.97849			1.90323			2.02151			2					3.46237		2.7957				1.89247			2.54839	2.54839	0.0107527			0.0322581				1.48387			2.69892
2	1.36986				2.68493		1.93151			1.86022			1.94521			1.50685			2.0137			2					3.32877		2.58904			1.78082	1.78082			2.58904	2.58904	0.136986			0.410959						3.63014	2.67123
3	1.51786				2.55357		2.01786				4		2.03571			1.91071			1.98214			2.03571					3.23214		2.51786			1.78571	1.78571			2.66071	2.66071	0			0					1.96429		2.625
4	1.58824				2.82353		1.94118				4		1.94118			1.70588			1.94118			2.11765					3.41176			3.41176			2				3.17647	0			0						3.94118	2.58824
5	1.17647			1.55882			1.97059			1.97059			1.97059			1.55882			2			1.79412				1.91176		1.79412			1.38235			1.52941				0			0					2.02941		2.64706
6	1.16667			1.16667			2				4		2			1.66667			2			1.83333			1.16667			1.33333			1.16667			1.66667	1.66667			0			0			1				2.33333
7	1.22222			1.55556			2				4		2			1.66667			2			2.11111				2		1.55556			1.33333				2.22222	2.22222		0.111111			0.333333						4	2.66667

## Sheet: Tabla dinámica
Etiquetas de fila	Cuenta de 4.14 Longitud internodal (cm) (promedio de 5)	1	-0.296879	0		Etiquetas de fila	Cuenta de 4.17 Número de cápsulas por racimo	1	3.26296	3
0.5	1	2	0.477036	0		3	3	2	5.13472	12
0.75	1	3	1.25095	24		4	3	3	7.00648	42
1	22	4	2.02487	75		5	9	4	8.87824	32
1.5	20	5	2.79878	54		6	15	5	10.75	66
2	55	6	3.5727	88		7	27	6	12.6218	62
2.5	54	7	4.34661	28		8	32	7	14.4935	20
3	61	8	5.12052	12		9	15	8	16.3653	33
3.5	27	9	5.89444	0		10	51	9	18.237	10
4	28	10		6		11	23	10		8
4.5	4			287		12	39			288
5	8					13	7
6	3					14	13
6.5	1					15	20
15	1					16	13
18	1					17	2
(en blanco)						18	8
Total general	287					20	6
						25	2
						Total general	288

## Sheet: Caract.
Morphological trait		Region of the North of Guatemala																						Total
		I		II		III		IV		IX		V		VI		VII		VIII		X		XI
		No.	%	No.	%	No.	%	No.	%	No.	%	No.	%	No.	%	No.	%	No.	%	No.	%	No.	%	No.	%
Height of the plant
	2 - 3 m	9	0.140625	5	0.078125	12	0.1875	0	0	2	0.03125	11	0.171875	8	0.125	2	0.03125	10	0.15625	2	0.03125	3	0.046875	64	#DIV/0!
	> 3 m	1	0.0232558	3	0.0697674	16	0.372093	2	0.0465116	8	0.186047	1	0.0232558	1	0.0232558	2	0.0465116	3	0.0697674	6	0.139535	0	0	43	#DIV/0!
Number of stems per plant
	<15	2	0.117647	0	0	3	0.176471	1	0.0588235	1	0.0588235	1	0.0588235	3	0.176471	2	0.117647	4	0.235294	0	0	0	0	17	#DIV/0!
	16 - 30	3	0.0857143	3	0.0857143	10	0.285714	1	0.0285714	3	0.0857143	4	0.114286	3	0.0857143	2	0.0571429	4	0.114286	2	0.0571429	0	0	35	#DIV/0!
	31 - 45	2	0.0571429	3	0.0857143	5	0.142857	0	0	6	0.171429	5	0.142857	1	0.0285714	0	0	5	0.142857	5	0.142857	3	0.0857143	35	#DIV/0!
	>45	3	0.15	2	0.1	10	0.5	0	0	0	0	2	0.1	2	0.1	0	0	0	0	1	0.05	0	0	20	#DIV/0!
Rhizome color
	White	1	0.1	2	0.2	4	0.4	2	0.2	1	0.1	0	0	0	0	0	0	0	0	0	0	0	0	10	#DIV/0!
	Light purple	6	0.0952381	3	0.047619	11	0.174603	0	0	8	0.126984	9	0.142857	8	0.126984	0	0	11	0.174603	4	0.0634921	3	0.047619	63	#DIV/0!
	Ligth green	3	0.0909091	3	0.0909091	13	0.393939	0	0	1	0.030303	3	0.0909091	1	0.030303	3	0.0909091	2	0.0606061	4	0.121212	0	0	33	#DIV/0!
	Green	0	0	0	0	0	0	0	0	0	0	0	0	0	0	1	1	0	0	0	0	0	0	1	#DIV/0!
Pubescence of the leaf
	Glabra	4	0.0754717	3	0.0566038	14	0.264151	2	0.0377358	7	0.132075	5	0.0943396	7	0.132075	1	0.0188679	6	0.113208	4	0.0754717	0	0	53	#DIV/0!
	Pubescencia densa	3	0.0909091	2	0.0606061	10	0.30303	0	0	2	0.0606061	5	0.151515	0	0	2	0.0606061	6	0.181818	3	0.0909091	0	0	33	#DIV/0!
	Pubescencia espaciada	3	0.142857	3	0.142857	4	0.190476	0	0	1	0.047619	2	0.0952381	2	0.0952381	1	0.047619	1	0.047619	1	0.047619	3	0.142857	21	#DIV/0!
Number of panicles per plant
	<10	3	0.375	0	0	1	0.125	0	0	0	0	1	0.125	0	0	1	0.125	2	0.25	0	0	0	0	8	#DIV/0!
	>31	3	0.0666667	5	0.111111	14	0.311111	0	0	7	0.155556	2	0.0444444	3	0.0666667	1	0.0222222	4	0.0888889	5	0.111111	1	0.0222222	45	#DIV/0!
	11-20	1	0.0416667	1	0.0416667	6	0.25	1	0.0416667	0	0	2	0.0833333	6	0.25	2	0.0833333	5	0.208333	0	0	0	0	24	#DIV/0!
	21-30	3	0.1	2	0.0666667	7	0.233333	1	0.0333333	3	0.1	7	0.233333	0	0	0	0	2	0.0666667	3	0.1	2	0.0666667	30	#DIV/0!
Panicle length
	<50	2	0.142857	5	0.357143	1	0.0714286	1	0.0714286	1	0.0714286	3	0.214286	0	0	0	0	0	0	0	0	1	0.0714286	14	#DIV/0!
	>101	1	0.0666667	1	0.0666667	3	0.2	0	0	2	0.133333	3	0.2	0	0	0	0	5	0.333333	0	0	0	0	15	#DIV/0!
	51-75	5	0.108696	1	0.0217391	14	0.304348	1	0.0217391	4	0.0869565	4	0.0869565	5	0.108696	2	0.0434783	5	0.108696	4	0.0869565	1	0.0217391	46	#DIV/0!
	76-100	2	0.0625	1	0.03125	10	0.3125	0	0	3	0.09375	2	0.0625	4	0.125	2	0.0625	3	0.09375	4	0.125	1	0.03125	32	#DIV/0!
Number of clusters per panicle
	<20	4	0.114286	2	0.0571429	6	0.171429	1	0.0285714	5	0.142857	4	0.114286	0	0	2	0.0571429	6	0.171429	2	0.0571429	3	0.0857143	35	#DIV/0!
	20-30	5	0.0757576	5	0.0757576	21	0.318182	1	0.0151515	4	0.0606061	8	0.121212	8	0.121212	2	0.030303	6	0.0909091	6	0.0909091	0	0	66	#DIV/0!
	30-40	1	0.166667	1	0.166667	1	0.166667	0	0	1	0.166667	0	0	1	0.166667	0	0	1	0.166667	0	0	0	0	6	#DIV/0!
Capsule form		10		8		28		2		10		12		9		4		13		8		3		107	#DIV/0!
Capsule color
						PENDIENTE ACTUALIZAR
