# Supplementary material for: Comprehensive Evaluation and Selection of Cardamom (Elettaria cardamomum (L.) Maton) Germplasm Using Morphological Traits
Source: Plants (Basel). 2024 Oct 4;13(19):2786. doi: 10.3390/plants13192786 (PMC11479022; doi:10.3390/plants13192786)
Supplement: Supplementary file 1 [file plants-13-02786-s001.zip › Table S3 Ranking F-value 3PC.xlsx]

## Sheet: Ranking F PC 1 a 3
					Value of the affilation function
Accession code	Correlative accession	Score 1	Score 2	Score 3	1	2	3	F value	Ranking	Cluster D20	Ranking number
GTM-16-12-139-001	172	1.95269	1.5335	0.50958	0.996458	0.806831	0.523239	0.818772	1	4	1
GTM-16-14-147-004	196	1.79087	1.66438	0.63152	0.95709	0.831708	0.54816	0.814462	2	4	2
GTM-16-13-057-001	127	1.25989	2.19973	1.12227	0.827914	0.933462	0.648456	0.810878	3	6	3
GTM-14-20-066-001	144	1.59665	1.10435	1.3431	0.909841	0.725262	0.693587	0.800859	4	4	4
GTM-14-20-065-002	143	1.82302	0.1336	1.54722	0.964912	0.540751	0.735304	0.784462	5	4	5
GTM-16-12-154-002	270	1.60041	0.40497	1.61925	0.910756	0.592331	0.750025	0.778336	6	4	6
GTM-14-20-076-003	235	0.96995	2.22707	1.04432	0.757378	0.938658	0.632525	0.776124	7	6	7
GTM-14-20-077-001	237	0.8426	1.15197	2.34711	0.726396	0.734313	0.898779	0.773771	8	2	8
GTM-16-14-147-003	195	0.71735	2.0312	1.3885	0.695926	0.901429	0.702866	0.756047	9	6	9
GTM-16-12-155-002	273	0.61637	1.77077	1.56432	0.67136	0.851929	0.738798	0.740245	10	6	10
GTM-16-12-136-001	164	1.96725	-0.48468	1.02502	1	0.423234	0.628581	0.739128	11	4	11
GTM-18-03-075-001	230	1.39738	0.57913	1.08524	0.861363	0.625433	0.640888	0.736707	12	4	12
GTM-16-01-038-001	78	0.8116	2.13931	0.68456	0.718855	0.921978	0.559	0.734634	13	6	13
GTM-16-14-149-004	205	1.07133	0.2096	2.05068	0.782042	0.555197	0.838197	0.732384	14	4	14
GTM-16-14-148-001	198	0.66544	0.22038	2.84239	0.683297	0.557245	1	0.730446	15	2
GTM-16-14-147-001	193	0.66657	2.16757	0.78435	0.683572	0.927349	0.579394	0.725462	16	6
GTM-16-11-125-004	72	1.96409	0.64166	-0.37394	0.999231	0.637318	0.342672	0.724668	17	4
GTM-16-12-153-002	268	1.40336	-0.00313	1.40764	0.862818	0.514763	0.706777	0.723219	18	4
GTM-16-13-057-002	128	1.23686	-0.30628	1.90312	0.822312	0.457143	0.80804	0.714972	19	4
GTM-16-13-056-002	124	0.07584	1.37485	2.50868	0.53986	0.776676	0.931799	0.709655	20	2
GTM-16-01-048-001	105	1.33343	-0.44544	1.70993	0.845805	0.430693	0.768557	0.707809	21	4
GTM-16-01-044-002	96	1.45151	1.3856	-0.462	0.874531	0.77872	0.324675	0.703399	22	6
GTM-16-11-158-002	263	1.62224	-0.59005	1.15457	0.916066	0.403206	0.655057	0.70223	23	4
GTM-16-09-124-002	67	0.63012	1.2883	1.1832	0.674705	0.760226	0.660908	0.695356	24	6
GTM-14-20-077-002	238	1.23576	0.50435	0.67839	0.822044	0.61122	0.557739	0.693037	25	4
GTM-16-01-043-002	94	0.16256	2.16943	1.10539	0.560957	0.927703	0.645006	0.687011	26	6
GTM-16-12-154-003	271	1.67992	-0.30235	0.26829	0.930099	0.45789	0.473926	0.676703	27	4
GTM-14-20-066-002	145	1.1737	0.64396	0.24502	0.806946	0.637756	0.46917	0.670517	28	3
GTM-14-20-059-002	132	0.80127	1.25748	0.28504	0.716342	0.754368	0.477349	0.664563	29	3
GTM-14-20-064-002	141	-0.06864	1.74221	1.57376	0.504711	0.846501	0.740728	0.663469	30	6
GTM-14-20-079-002	243	1.13864	0.61138	0.19723	0.798417	0.631563	0.459404	0.662326	31	3
GTM-16-01-051-002	115	0.99373	1.6297	-0.56552	0.763163	0.825116	0.303519	0.660408	32	6
GTM-16-12-134-002	161	0.35565	2.43613	-0.08871	0.607932	0.978395	0.400965	0.658854	33	6
GTM-16-12-139-003	174	0.8824	1.10905	0.13079	0.736079	0.726156	0.445825	0.657277	34	3
GTM-16-01-042-002	92	0.77885	1.26181	0.10509	0.710887	0.755191	0.440573	0.65269	35	3
GTM-16-12-154-001	269	0.85488	0.13179	1.04181	0.729384	0.540407	0.632012	0.650277	36	4
GTM-16-01-047-001	102	1.11882	1.47197	-0.89624	0.793595	0.795136	0.235929	0.648038	37	6
GTM-14-20-059-001	131	0.87787	-0.53356	1.61293	0.734977	0.413944	0.748733	0.647497	38	4
GTM-16-01-048-002	106	0.9166	0.19577	0.76627	0.744399	0.552568	0.575699	0.645809	39	4
GTM-14-20-076-001	233	1.05512	-0.70063	1.36744	0.778098	0.382188	0.698562	0.644951	40	4
GTM-18-03-073-002	225	1.56076	0.07753	-0.4916	0.90111	0.530094	0.318626	0.643357	41	3
GTM-16-14-147-002	194	0.8224	0.32298	0.66195	0.721482	0.576747	0.554379	0.636672	42	4
GTM-16-01-041-001	88	0.95562	0.36073	0.30331	0.753892	0.583922	0.481083	0.634249	43	3
GTM-16-14-147-005	197	0.30416	2.02935	-0.04241	0.595405	0.901078	0.410428	0.633703	44	6
GTM-16-16-067-003	208	-0.12105	2.42327	0.41881	0.491961	0.97595	0.504688	0.632607	45	6
GTM-16-08-028-002	42	1.70804	-1.41907	0.42782	0.93694	0.245634	0.50653	0.628128	46	5
GTM-16-16-072-001	221	0.60843	-0.13971	1.40042	0.669428	0.488803	0.705302	0.627574	47	4
GTM-16-09-130-002	150	0.85879	1.80272	-1.10856	0.730335	0.858002	0.192537	0.625763	48	6
GTM-16-16-067-001	206	0.94415	0.75073	-0.24697	0.751101	0.658049	0.368622	0.62457	49	3
GTM-14-20-079-003	244	0.8735	0.921	-0.28016	0.733914	0.690413	0.361838	0.624165	50	3
GTM-14-20-079-001	242	0.76963	-0.28567	1.05462	0.708644	0.46106	0.63463	0.619025	51	4
GTM-16-14-148-003	200	0.81779	-0.02857	0.66803	0.720361	0.509927	0.555622	0.61753	52	4
GTM-16-08-026-001	38	0.66933	-0.12502	1.06667	0.684244	0.491595	0.637093	0.617243	53	4
GTM-14-20-063-002	139	1.54666	-0.22731	-0.67156	0.897679	0.472153	0.281847	0.61573	54	3
GTM-14-13-084-001	275	0.77664	0.75123	-0.12482	0.71035	0.658145	0.393586	0.612611	55	3
GTM-14-13-089-002	288	1.33834	-1.04401	0.50307	0.847	0.316922	0.521909	0.611503	56	5
GTM-16-01-055-001	122	0.51506	0.12552	1.02479	0.646713	0.539215	0.628534	0.611455	57	4
GTM-16-13-083-002	255	1.60641	-0.55	-0.55041	0.912215	0.410819	0.306607	0.611418	58	3
GTM-16-13-056-004	126	0.94104	0.28997	-0.02518	0.750345	0.570473	0.413949	0.611246	59	3
GTM-14-15-009-02	13	0.10646	0.78326	1.08426	0.547309	0.664232	0.640688	0.604928	60	4
GTM-16-01-047-003	104	0.81973	-0.44559	0.81104	0.720833	0.430664	0.584849	0.602908	61	4
GTM-16-12-152-002	265	0.80344	0.21149	0.17127	0.71687	0.555556	0.454098	0.602311	62	3
GTM-16-01-050-001	109	-0.2953	0.22981	2.31325	0.44957	0.559038	0.891859	0.596416	63	2
GTM-16-09-141-002	178	1.05748	0.26642	-0.57289	0.778672	0.565996	0.302013	0.593546	64	3
GTM-16-14-149-001	202	0.80041	-0.19376	0.40806	0.716133	0.47853	0.502491	0.592791	65	3
GTM-16-09-122-001	62	1.16491	-0.05582	-0.4896	0.804808	0.504748	0.319035	0.592504	66	3
GTM-16-13-081-002	248	1.63692	-0.42884	-1.09707	0.919638	0.433848	0.194885	0.592076	67	3
GTM-14-13-088-003	286	-0.28319	1.88899	0.51528	0.452516	0.874399	0.524404	0.59103	68	6
GTM-16-12-155-003	274	1.35592	-0.39528	-0.58876	0.851276	0.440227	0.298769	0.590013	69	3
GTM-16-08-018-001	29	1.71197	-0.73839	-1.02362	0.937896	0.375011	0.209896	0.587612	70	3
GTM-16-13-081-001	247	0.68296	-0.58359	0.9427	0.687559	0.404434	0.611757	0.587388	71	4
GTM-16-16-068-001	209	0.17037	-0.61703	1.99849	0.562857	0.398078	0.827531	0.585397	72	4
GTM-16-11-157-002	260	0.69056	1.92698	-1.70283	0.689408	0.88162	0.0710846	0.582068	73	6
GTM-16-11-158-001	262	0.69056	1.92698	-1.70283	0.689408	0.88162	0.0710846	0.582068	74	6
GTM-16-13-083-003	256	0.92306	-0.38026	0.06953	0.745971	0.443081	0.433305	0.578183	75	3
GTM-14-20-065-001	142	1.50053	-0.20168	-1.31205	0.886457	0.477024	0.150949	0.577744	76	3
GTM-16-14-146-001	187	0.76657	-1.07303	1.06786	0.7079	0.311406	0.637336	0.576936	77	4
GTM-14-20-078-002	240	0.62556	-0.0377	0.30813	0.673595	0.508192	0.482068	0.576528	78	3
GTM-14-20-063-001	138	-0.6315	1.89297	0.94473	0.367779	0.875156	0.612172	0.575709	79	6
GTM-16-16-067-002	207	0.0199	1.34804	0.09027	0.526251	0.771581	0.437544	0.572631	80	6
GTM-16-09-141-001	177	1.05495	-0.39097	-0.31736	0.778057	0.441046	0.354236	0.571488	81	3
GTM-16-14-145-005	183	-0.16877	2.5498	-0.75925	0.480352	1	0.263926	0.571124	82	6
GTM-16-12-155-001	272	0.15666	0.35909	0.75025	0.559522	0.58361	0.572425	0.569734	83	4
GTM-16-14-145-003	181	0.50808	0.56934	-0.28435	0.645015	0.623573	0.360982	0.564573	84	3
GTM-16-12-136-003	166	1.63572	-0.64858	-1.41439	0.919346	0.392082	0.130034	0.563116	85	3
GTM-18-03-073-001	224	1.0729	-1.52673	0.63075	0.782424	0.225171	0.548003	0.562954	86	5
GTM-14-20-076-004	236	0.44305	-0.69157	1.07956	0.629194	0.383911	0.639727	0.562362	87	4
GTM-16-01-040-002	87	0.51998	-0.79617	1.01214	0.64791	0.364029	0.625948	0.56162	88	4
GTM-16-16-068-004	212	-0.12572	1.10188	0.38335	0.490825	0.724793	0.497441	0.558937	89	1
GTM-16-13-080-002	246	1.29987	-0.42391	-1.04002	0.837641	0.434785	0.206544	0.558128	90	3
GTM-16-01-054-002	121	0.6616	0.27525	-0.48295	0.682363	0.567675	0.320394	0.555063	91	3
GTM-16-01-052-001	116	0.7159	-0.65793	0.34204	0.695573	0.390304	0.488999	0.554884	92	3
GTM-14-13-86-001	280	0.50792	-1.08142	1.16986	0.644976	0.309811	0.658182	0.553343	93	4
GTM-16-11-131-004	154	0.84196	0.30125	-0.93233	0.726241	0.572617	0.228553	0.552364	94	3
GTM-16-11-157-001	259	-0.24257	1.91974	-0.32883	0.462398	0.880244	0.351892	0.552016	95	6
GTM-14-13-85-001	278	1.37667	-0.78641	-0.97786	0.856324	0.365884	0.219248	0.550397	96	3
GTM-16-14-146-002	188	-0.21014	1.93173	-0.49352	0.470287	0.882523	0.318234	0.547437	97	6
GTM-16-12-152-001	264	0.91901	0.13344	-1.0635	0.744985	0.540721	0.201746	0.544816	98	3
GTM-16-08-027-001	39	0.3593	-0.93614	1.15904	0.60882	0.337425	0.655971	0.544165	99	4
GTM-16-09-121-001	60	1.44007	-1.39697	-0.63265	0.871748	0.249835	0.289799	0.542952	100	3
GTM-16-14-145-008	186	0.47275	0.24876	-0.32095	0.63642	0.56264	0.353502	0.541421	101	3
GTM-14-20-076-002	234	0.24801	1.01714	-0.6384	0.581745	0.708686	0.288624	0.541023	102	3
GTM-14-13-084-002	276	-0.10123	-0.03472	1.1291	0.496783	0.508758	0.649852	0.540253	103	4
GTM-16-01-054-001	120	0.05409	0.65551	0.09226	0.534569	0.639951	0.437951	0.539173	104	1
GTM-16-13-083-001	254	0.77638	0.13471	-0.90825	0.710287	0.540962	0.233474	0.53742	105	3
GTM-16-08-029-001	43	0.49021	-0.3846	0.20009	0.640667	0.442257	0.459988	0.537075	106	3
GTM-16-01-047-002	103	1.24609	-1.79051	0.05118	0.824557	0.175034	0.429555	0.53687	107	5
GTM-16-01-038-004	81	0.55405	-0.44084	0.12063	0.656198	0.431567	0.443749	0.536849	108	3
GTM-16-01-050-002	110	0.4951	1.11714	-1.35114	0.641857	0.727693	0.14296	0.535601	109	3
GTM-16-14-145-004	182	-0.37631	1.59522	-0.05028	0.429862	0.818562	0.408819	0.534632	110	6
GTM-16-11-131-005	155	0.8474	-1.01454	0.02654	0.727564	0.322523	0.424519	0.533313	111	5
GTM-14-20-078-001	239	0.73481	-0.43021	-0.33135	0.700173	0.433587	0.351377	0.533226	112	3
GTM-16-14-145-001	179	0.5306	-0.13465	-0.21661	0.650493	0.489765	0.374826	0.532724	113	3
GTM-16-14-146-004	190	-0.30342	0.99381	0.31959	0.447594	0.704252	0.484411	0.53005	114	1
GTM-16-12-152-003	266	0.30136	0.77498	-0.71406	0.594724	0.662659	0.273161	0.529815	115	3
GTM-16-01-053-001	118	0.70314	-0.48408	-0.27823	0.692469	0.423348	0.362233	0.529662	116	3
GTM-16-13-080-001	245	0.69256	-0.11546	-0.66818	0.689895	0.493412	0.282538	0.527506	117	3
GTM-16-01-041-003	90	-0.85756	1.18393	1.21668	0.312784	0.740388	0.667751	0.527029	118	2
GTM-14-15-013-001	19	-0.14302	0.9452	-0.07525	0.486616	0.695013	0.403716	0.524038	119	1
GTM-16-09-124-003	68	0.36212	0.93345	-1.11322	0.609506	0.692779	0.191584	0.523722	120	3
GTM-16-11-157-003	261	0.86788	-0.58996	-0.64359	0.732547	0.403224	0.287564	0.522619	121	3
GTM-16-13-081-003	249	-0.11548	-0.1469	0.93279	0.493316	0.487436	0.609731	0.522125	122	4
GTM-18-03-074-002	227	0.6421	-0.38724	-0.39331	0.677619	0.441755	0.338714	0.521978	123	3
GTM-16-11-131-003	153	0.72984	-1.94185	0.94277	0.698964	0.146269	0.611771	0.519331	124	5
GTM-16-09-140-002	176	0.32612	0.25164	-0.47428	0.600748	0.563187	0.322166	0.51716	125	3
GTM-16-16-070-002	216	0.31615	0.36275	-0.64542	0.598322	0.584306	0.28719	0.512893	126	3
GTM-14-13-089-001	287	0.2976	-0.04494	-0.20781	0.59381	0.506816	0.376625	0.512271	127	3
GTM-16-13-081-004	250	1.43599	-1.89886	-0.70367	0.870756	0.15444	0.275285	0.511637	128	3
GTM-16-12-137-002	168	0.51561	-1.75727	1.03625	0.646847	0.181352	0.630876	0.510599	129	5
GTM-18-03-074-003	228	1.15163	-1.32768	-0.72513	0.801577	0.263005	0.270899	0.509848	130	3
GTM-16-12-137-003	169	0.27835	0.6335	-0.92289	0.589126	0.635768	0.230482	0.508468	131	3
GTM-16-09-123-001	64	0.95226	-1.32818	-0.35141	0.753074	0.26291	0.347277	0.507773	132	3
GTM-16-14-145-002	180	-0.59488	1.08243	0.40742	0.376688	0.721096	0.50236	0.507301	133	1
GTM-16-09-121-002	61	0.57075	0.25943	-1.17683	0.660261	0.564668	0.178584	0.50704	134	3
GTM-16-01-040-001	86	-0.44292	0.96954	0.11543	0.413657	0.699639	0.442686	0.502393	135	1
GTM-14-13-088-002	285	0.81799	-0.64578	-0.87173	0.720409	0.392614	0.240938	0.501887	136	3
GTM-14-05-87-002	283	1.35935	-1.06425	-1.58652	0.852111	0.313075	0.0948551	0.500934	137	3
GTM-16-12-135-003	163	-0.41581	0.59648	0.39451	0.420252	0.628731	0.499722	0.500205	138	1
GTM-14-05-87-001	282	1.33716	-1.93563	-0.68958	0.846712	0.147451	0.278164	0.49948	139	3
GTM-16-01-049-002	108	-0.90544	-0.29057	2.26615	0.301135	0.460129	0.882233	0.498372	140	2
GTM-14-05-006-001	9	-0.50219	0.24591	0.87433	0.399238	0.562098	0.597784	0.497422	141	1
GTM-16-14-145-006	184	-0.30187	0.80587	-0.11448	0.447971	0.66853	0.395699	0.496862	142	1
GTM-14-05-001-02	2	-1.07213	0.57903	1.69846	0.260583	0.625414	0.766213	0.496462	143	2
GTM-14-20-078-003	241	1.16325	-1.03315	-1.31386	0.804404	0.318986	0.150579	0.495517	144	3
GTM-18-03-074-004	229	0.23207	-0.78425	0.35416	0.577867	0.366295	0.491476	0.495225	145	1
GTM-16-01-039-002	83	-0.61081	1.0593	0.2209	0.372813	0.7167	0.464241	0.494313	146	1
GTM-16-09-123-002	65	0.4227	1.0663	-1.96819	0.624244	0.71803	0.0168525	0.49184	147	3
GTM-16-09-129-002	147	1.08693	-0.40525	-1.88586	0.785837	0.438332	0.0336784	0.490334	148	3
GTM-14-20-064-001	140	0.68245	-1.78391	0.33759	0.687435	0.176289	0.488089	0.490229	149	5
GTM-14-05-003-01	5	-0.98189	0.33966	1.60114	0.282537	0.579917	0.746323	0.488324	150	2
GTM-16-01-046-002	101	-0.17324	0.14883	0.04109	0.479264	0.543646	0.427493	0.483977	151	1
GTM-16-13-056-003	125	-0.5751	0.93003	0.02768	0.3815	0.692129	0.424752	0.480953	152	1
GTM-18-03-074-001	226	1.07442	-1.22401	-1.21373	0.782793	0.282709	0.171043	0.48076	153	3
GTM-16-08-024-001	36	0.1301	1.30663	-1.83252	0.55306	0.76371	0.0445796	0.479707	154	3
GTM-14-13-084-003	277	-0.11862	0.41055	-0.4409	0.492552	0.593391	0.328988	0.478341	155	3
GTM-14-05-007-01	10	-1.13129	-0.0913	2.14689	0.246191	0.498004	0.857859	0.477765	156	2
GTM-16-08-022-001	34	-0.2306	-0.93336	1.0901	0.46531	0.337953	0.641881	0.475402	157	1
GTM-16-09-140-001	175	0.37818	-0.41463	-0.70238	0.613413	0.436549	0.275549	0.474783	158	3
GTM-14-15-013-002	20	-0.79046	0.89508	0.3419	0.329108	0.685486	0.48897	0.472068	159	1
GTM-16-14-145-007	185	-0.165	0.62993	-0.73112	0.481269	0.635089	0.269675	0.469515	160	3
GTM-16-01-044-003	97	0.46066	-1.29959	-0.08354	0.633479	0.268344	0.402022	0.469291	161	5
GTM-16-14-148-002	199	-0.47087	-0.72056	1.24659	0.406857	0.3784	0.673863	0.468684	162	1
GTM-16-11-156-001	257	-0.02267	1.05023	-1.4775	0.515895	0.714976	0.117136	0.467984	163	3
GTM-16-11-156-002	258	0.58506	-0.17483	-1.49878	0.663742	0.482128	0.112787	0.467979	164	3
GTM-14-05-008-01	11	-0.1647	-0.43334	0.28014	0.481342	0.432992	0.476348	0.466317	165	1
GTM-16-01-051-001	114	-0.81512	0.38571	0.79384	0.323108	0.58867	0.581334	0.466054	166	1
GTM-14-13-088-001	284	0.52793	-0.62267	-0.98917	0.649844	0.397006	0.216937	0.464778	167	3
GTM-18-03-075-002	231	0.8261	-1.50177	-0.72353	0.722382	0.229915	0.271226	0.464553	168	3
GTM-16-01-037-002	57	-0.91435	-0.00075	1.24738	0.298968	0.515215	0.674025	0.458508	169	1
GTM-16-16-071-003	219	-0.20392	-1.20067	0.96869	0.4718	0.287146	0.617068	0.457442	170	1
GTM-16-13-082-003	253	0.20417	-0.63307	-0.46025	0.57108	0.39503	0.325033	0.456718	171	3
GTM-18-03-075-003	232	1.06454	-1.54432	-1.3405	0.78039	0.221828	0.145135	0.455612	172	3
GTM-14-20-060-003	135	0.40939	-0.3671	-1.24532	0.621006	0.445583	0.164587	0.451748	173	3
GTM-16-12-135-001	162	0.75155	-0.88869	-1.43812	0.704246	0.346444	0.125184	0.451137	174	3
GTM-16-01-037-001	56	-0.51036	-0.93206	1.19509	0.39725	0.3382	0.663338	0.450157	175	1
GTM-16-09-122-002	63	0.37909	0.05395	-1.67833	0.613634	0.525612	0.0760918	0.447935	176	3
GTM-14-20-060-001	133	-0.61256	0.67364	-0.26866	0.372387	0.643397	0.364189	0.44713	177	3
GTM-16-12-136-002	165	0.38687	-0.83884	-0.81358	0.615527	0.355919	0.252822	0.446919	178	3
GTM-16-01-049-001	107	0.14472	-1.90546	0.73379	0.556617	0.153186	0.569061	0.445416	179	5
GTM-16-01-046-001	100	-0.66621	0.05795	0.4202	0.359335	0.526372	0.504972	0.444853	180	1
GTM-16-09-132-003	158	-0.20163	0.01953	-0.51048	0.472357	0.51907	0.314768	0.444354	181	1
GTM-16-16-068-003	211	-0.51877	1.31683	-1.18592	0.395204	0.765649	0.176727	0.443108	182	3
GTM-16-11-131-001	151	-0.2774	-0.1458	-0.24501	0.453924	0.487645	0.369022	0.441264	183	1
GTM-16-12-153-001	267	-0.80962	-0.37081	1.0286	0.324446	0.444878	0.629312	0.438427	184	1
GTM-16-12-134-001	160	-0.2669	-0.14869	-0.38258	0.456479	0.487096	0.340907	0.434909	185	1
GTM-16-01-039-001	82	-1.36964	-0.35881	2.10361	0.188205	0.447158	0.849014	0.43467	186	2
GTM-16-01-053-002	119	-0.40016	-1.25796	0.98331	0.424059	0.276256	0.620056	0.433437	187	1
GTM-16-11-127-001	75	-0.06774	-0.46553	-0.52045	0.50493	0.426874	0.31273	0.432468	188	3
GTM-14-20-058-002	130	-0.74623	0.72043	-0.44088	0.339868	0.65229	0.328992	0.425659	189	3
GTM-16-16-071-001	217	-0.70866	-1.06578	1.27337	0.349008	0.312784	0.679336	0.425209	190	1
GTM-16-11-131-002	152	-0.50867	0.1157	-0.36821	0.397661	0.537349	0.343844	0.423203	191	1
GTM-16-01-030-001	45	-1.14327	0.49631	0.54539	0.243276	0.609692	0.530558	0.422442	192	1
GTM-16-01-038-002	79	-0.64734	-1.40271	1.43194	0.363926	0.248744	0.711744	0.422304	193	1
GTM-16-01-050-004	112	-0.33227	0.72867	-1.37588	0.440576	0.653857	0.137904	0.421848	194	3
GTM-16-14-149-002	203	-0.33227	0.72867	-1.37588	0.440576	0.653857	0.137904	0.421848	195	3
GTM-14-15-011-002	17	0.15339	-1.81809	0.1694	0.558726	0.169792	0.453716	0.420889	196	5
GTM-16-08-027-002	40	-0.62955	-0.0653	0.01828	0.368254	0.502946	0.422831	0.420756	197	1
GTM-16-14-149-003	204	-1.4501	1.32423	0.3065	0.168631	0.767055	0.481735	0.420381	198	1
GTM-16-16-069-002	214	-1.61798	1.51227	0.45436	0.127789	0.802796	0.511954	0.41987	199	1
GTM-16-01-044-001	95	-0.78554	-1.15903	1.39803	0.330305	0.29506	0.704813	0.41835	200	1
GTM-14-13-86-002	281	0.00799	-0.11432	-1.30816	0.523354	0.493629	0.151744	0.417635	201	3
GTM-14-20-062-001	136	-0.85318	-0.01706	0.35713	0.313849	0.512115	0.492083	0.41676	202	1
GTM-14-13-85-002	279	-0.09259	-1.13333	-0.09007	0.498885	0.299945	0.400688	0.416735	203	5
GTM-14-15-011-001	16	-1.74737	1.50697	0.66218	0.0963116	0.801789	0.554426	0.416397	204	1
GTM-16-01-045-002	99	-0.61701	0.41969	-0.62456	0.371304	0.595128	0.291453	0.413901	205	3
GTM-16-11-126-001	73	-0.21402	0.3354	-1.37851	0.469343	0.579107	0.137367	0.413575	206	3
GTM-16-01-050-005	113	-1.4871	1.33897	0.2386	0.15963	0.769857	0.467858	0.413452	207	1
GTM-16-16-072-003	223	-0.24606	-1.55592	0.58789	0.461549	0.219623	0.539243	0.413251	208	5
GTM-14-20-060-002	134	-0.75198	-1.06815	1.11383	0.338469	0.312334	0.646731	0.411755	209	1
GTM-16-01-031-002	48	-0.82756	-0.54275	0.70196	0.320082	0.412197	0.562556	0.409695	210	1
GTM-16-01-043-001	93	-0.17408	-0.1654	-1.0435	0.47906	0.48392	0.205833	0.408909	211	3
GTM-16-01-050-003	111	-1.05263	-0.81851	1.40511	0.265327	0.359783	0.70626	0.407559	212	1
GTM-16-13-056-001	123	-1.05263	-0.81851	1.40511	0.265327	0.359783	0.70626	0.407559	213	1
GTM-16-12-138-002	171	0.41515	-0.62934	-1.8614	0.622407	0.395739	0.0386774	0.405281	214	3
GTM-16-16-068-002	210	-0.93992	0.80666	-0.66054	0.292747	0.66868	0.284099	0.39714	215	3
GTM-16-14-148-004	201	-1.00141	-0.4153	0.68828	0.277788	0.436421	0.55976	0.396613	216	1
GTM-16-12-137-001	167	-0.75215	0.52565	-0.90537	0.338428	0.615268	0.234063	0.389649	217	3
GTM-16-14-146-003	189	-0.71792	-0.38928	-0.0601	0.346755	0.441367	0.406813	0.38932	218	1
GTM-14-20-058-001	129	-0.20122	-1.55682	0.04174	0.472457	0.219452	0.427626	0.38894	219	5
GTM-16-08-028-001	41	0.37392	-2.7114	0.0123	0.612377	0	0.421609	0.388695	220	5
GTM-16-09-130-001	149	-0.30846	0.41863	-1.74632	0.446368	0.594927	0.0621965	0.387942	221	3
GTM-16-08-015-003	26	-0.34495	-1.65625	0.36802	0.437491	0.200553	0.494308	0.385143	222	5
GTM-16-09-129-003	148	-0.18373	0.40256	-2.05065	0.476712	0.591873	0	0.384584	223	3
GTM-16-11-128-001	77	-0.09539	-0.63267	-1.20571	0.498203	0.395106	0.172682	0.383733	224	3
GTM-16-16-070-001	215	-0.94649	-0.65769	0.54077	0.291149	0.39035	0.529613	0.381722	225	1
GTM-16-01-039-004	85	-1.03062	-1.05609	1.05597	0.270682	0.314626	0.634906	0.378501	226	1
GTM-16-08-015-002	25	-0.83034	0.38006	-0.80631	0.319406	0.587596	0.254308	0.378453	227	3
GTM-16-11-125-003	71	-0.39957	-0.33448	-0.99727	0.424203	0.451783	0.215281	0.377333	228	3
GTM-16-12-139-002	173	-0.03922	-0.45495	-1.63196	0.511868	0.428885	0.0855685	0.376722	229	3
GTM-16-12-133-001	159	-0.38463	-0.32791	-1.04925	0.427837	0.453032	0.204658	0.376558	230	3
GTM-16-09-129-001	146	-0.51097	-0.35801	-0.76989	0.397102	0.44731	0.261751	0.375913	231	3
GTM-16-09-132-001	156	-0.4973	-0.26273	-0.94276	0.400427	0.46542	0.226422	0.373313	232	3
GTM-16-13-082-002	252	-0.30204	-0.25989	-1.35195	0.44793	0.46596	0.142795	0.373163	233	3
GTM-16-09-124-001	66	-0.01921	-1.79703	-0.40335	0.516736	0.173795	0.336662	0.372297	234	5
GTM-16-13-082-001	251	-0.87857	-0.53074	0.02889	0.307672	0.41448	0.425	0.368691	235	1
GTM-16-08-017-001	28	-1.30909	1.41242	-1.12104	0.202936	0.783817	0.189986	0.364349	236	3
GTM-16-01-038-003	80	-1.25114	0.31376	-0.16398	0.217034	0.574994	0.385582	0.362717	237	1
GTM-16-01-039-003	84	-1.5248	1.1644	-0.51562	0.150458	0.736676	0.313717	0.359516	238	3
GTM-16-14-146-006	192	-0.54789	-0.64522	-0.73854	0.38812	0.39272	0.268158	0.35802	239	3
GTM-14-15-013-003	21	-1.86045	0.17515	1.11355	0.0688017	0.548649	0.646674	0.356224	240	1
GTM-14-15-010-001	14	-1.90007	0.39863	0.95354	0.059163	0.591126	0.613972	0.355334	241	1
GTM-16-16-072-002	222	-0.80735	-1.26533	0.34897	0.324999	0.274856	0.490415	0.354077	242	1
GTM-16-01-033-001	51	-1.77612	0.88007	0.09053	0.0893174	0.682633	0.437597	0.348827	243	1
GTM-16-01-037-003	58	-1.61392	-0.52792	1.16619	0.128777	0.415016	0.657432	0.348386	244	1
GTM-16-08-020-001	32	-0.58947	-2.16517	0.65085	0.378004	0.103822	0.552111	0.345795	245	5
GTM-14-05-004-01	6	-1.36946	-0.53313	0.57605	0.188249	0.414025	0.536824	0.34356	246	1
GTM-16-08-016-001	27	-0.03491	-1.83844	-0.87586	0.512917	0.165924	0.240094	0.343047	247	5
GTM-16-08-021-001	33	-1.32189	-0.74818	0.65547	0.199822	0.373151	0.553055	0.341472	248	1
GTM-14-05-005-01	8	-0.94366	-1.04345	0.1609	0.291837	0.317028	0.451979	0.340909	249	1
GTM-16-01-037-004	59	-1.01241	-1.03081	0.26902	0.275112	0.319431	0.474075	0.339773	250	1
GTM-14-15-014-002	23	-0.83965	-0.08907	-1.05694	0.317141	0.498428	0.203086	0.338716	251	3
GTM-16-09-132-002	157	-0.72897	-0.41901	-1.04815	0.344067	0.435716	0.204883	0.333631	252	3
GTM-16-11-125-002	70	-0.50634	-1.00907	-0.97505	0.398228	0.323563	0.219822	0.330339	253	3
GTM-16-01-032-001	49	-1.9602	0.28524	0.65159	0.0445346	0.569573	0.552262	0.326415	254	1
GTM-16-01-052-002	117	-0.99097	0.57739	-1.65441	0.280328	0.625103	0.0809803	0.325957	255	3
GTM-16-14-146-005	191	-0.88329	-0.43901	-0.85609	0.306524	0.431915	0.244135	0.325766	256	3
GTM-14-05-001-01	1	-1.72314	0.22174	0.13417	0.102206	0.557504	0.446516	0.321519	257	1
GTM-16-11-125-001	69	-0.46404	-0.40825	-1.88302	0.408519	0.437761	0.0342589	0.318836	258	3
GTM-16-08-023-001	35	-1.20005	0.38347	-1.24031	0.229463	0.588244	0.165611	0.314538	259	3
GTM-14-15-009-01	12	-1.9462	-0.33377	1.00956	0.0479405	0.451918	0.625421	0.313735	260	1
GTM-16-01-036-001	55	-1.94742	0.62456	-0.01097	0.0476437	0.634068	0.416853	0.310677	261	1
GTM-14-15-010-002	15	-1.26681	0.06766	-0.87475	0.213222	0.528218	0.240321	0.309685	262	3
GTM-14-05-002-02	4	-1.53471	0.73704	-1.11738	0.148047	0.655447	0.190734	0.303179	263	3
GTM-16-01-035-001	54	-1.99061	0.01347	0.54096	0.0371365	0.517918	0.529652	0.302478	264	1
GTM-16-08-025-001	37	-1.34597	-0.08462	-0.70119	0.193964	0.499274	0.275792	0.302006	265	3
GTM-16-11-126-002	74	-1.1912	-1.15756	0.01099	0.231616	0.295339	0.421341	0.299364	266	1
GTM-16-01-034-002	53	-1.99596	0.55877	-0.14885	0.035835	0.621564	0.388675	0.294385	267	1
GTM-16-01-034-001	52	-1.57585	0.93513	-1.5095	0.138039	0.693099	0.110596	0.288332	268	3
GTM-16-12-138-001	170	-0.69301	-1.31645	-1.08082	0.352815	0.265139	0.198206	0.287464	269	3
GTM-16-01-042-001	91	-0.89296	-0.41821	-1.57328	0.304172	0.435868	0.097561	0.287446	270	3
GTM-16-16-071-004	220	-1.4748	-0.38296	-0.46174	0.162622	0.442568	0.324729	0.284485	271	1
GTM-16-01-031-001	47	-1.6819	-0.95762	0.40236	0.112239	0.333342	0.501326	0.27683	272	1
GTM-14-20-062-002	137	-1.52538	-1.25793	0.34443	0.150317	0.276262	0.489487	0.274842	273	1
GTM-16-16-071-002	218	-0.91589	-0.61243	-1.60206	0.298593	0.398953	0.0916792	0.272897	274	3
GTM-16-08-015-001	24	-1.31422	-0.555	-0.96385	0.201688	0.409868	0.222111	0.266098	275	3
GTM-14-15-014-001	22	-1.88129	-0.32269	-0.02685	0.0637318	0.454024	0.413608	0.266058	276	1
GTM-16-01-045-001	98	-2.00763	-0.35279	0.25251	0.0329959	0.448303	0.470701	0.265413	277	1
GTM-16-08-019-001	31	-1.60448	-0.62858	-0.42687	0.131074	0.395883	0.331855	0.258767	278	1
GTM-16-11-127-002	76	-1.20197	-1.48814	-0.47183	0.228996	0.232506	0.322666	0.254514	279	1
GTM-16-16-069-001	213	-1.58924	-0.08401	-1.20098	0.134781	0.49939	0.173649	0.248401	280	3
GTM-16-08-029-002	44	-1.52077	-1.4741	0.04572	0.151439	0.235174	0.428439	0.247713	281	1
GTM-14-05-004-02	7	-1.74617	-0.6797	-0.3008	0.0966036	0.386167	0.35762	0.247089	282	1
GTM-16-01-030-002	46	-1.72178	-1.09713	-0.06737	0.102537	0.306825	0.405327	0.239765	283	1
GTM-16-01-032-002	50	-1.72178	-1.09713	-0.06737	0.102537	0.306825	0.405327	0.239765	284	1
GTM-16-08-018-002	30	-1.3595	-0.21802	-1.78849	0.190672	0.473918	0.0535781	0.235142	285	3
GTM-14-15-012-001	18	-2.14326	0.17694	-0.58553	0	0.548989	0.299429	0.234144	286	1
GTM-16-01-041-002	89	-1.56314	-0.31768	-1.36693	0.141131	0.454976	0.139733	0.229807	287	3
GTM-14-05-002-01	3	-1.85417	-0.16463	-1.59216	0.0703295	0.484066	0.0937025	0.193831	288	3

## Sheet: ANOVA resumen
Group	4.02 Height of the plant			4.03 Number of stems per plant			4.04 Stem color (base)			4.05 Rhizome color			4.06 Shape of the leaf			4.07 Pubescence of the leaf			4.09 Panicule type			4.10 Number of panicles per stem			4.11 Number of panicles per plant			4.12 Panicle length (average of 5)			4.13 Number of clusters per panicle (average 5)			4.14 Average_internodal_length (Classification)				4.15 Panicle branching (present/absent)			4.16 Panicle branching pattern: Proximal			4.17 Number of capsules per cluster (Classification)				4.18 Capsule form
1	1.51613				2.77419		2.01075			1.78082			1.97849			1.90323			2.02151			2					3.46237		2.7957				1.89247			2.54839	2.54839	0.0107527			0.0322581				1.48387			2.69892
2	1.36986				2.68493		1.93151			1.86022			1.94521			1.50685			2.0137			2					3.32877		2.58904			1.78082	1.78082			2.58904	2.58904	0.136986			0.410959						3.63014	2.67123
3	1.51786				2.55357		2.01786				4		2.03571			1.91071			1.98214			2.03571					3.23214		2.51786			1.78571	1.78571			2.66071	2.66071	0			0					1.96429		2.625
4	1.58824				2.82353		1.94118				4		1.94118			1.70588			1.94118			2.11765					3.41176			3.41176			2				3.17647	0			0						3.94118	2.58824
5	1.17647			1.55882			1.97059			1.97059			1.97059			1.55882			2			1.79412				1.91176		1.79412			1.38235			1.52941				0			0					2.02941		2.64706
6	1.16667			1.16667			2				4		2			1.66667			2			1.83333			1.16667			1.33333			1.16667			1.66667	1.66667			0			0			1				2.33333
7	1.22222			1.55556			2				4		2			1.66667			2			2.11111				2		1.55556			1.33333				2.22222	2.22222		0.111111			0.333333						4	2.66667

## Sheet: Tabla dinámica
Etiquetas de fila	Cuenta de 4.14 Longitud internodal (cm) (promedio de 5)	1	-0.296879	0		Etiquetas de fila	Cuenta de 4.17 Número de cápsulas por racimo	1	3.26296	3
0.5	1	2	0.477036	0		3	3	2	5.13472	12
0.75	1	3	1.25095	24		4	3	3	7.00648	42
1	22	4	2.02487	75		5	9	4	8.87824	32
1.5	20	5	2.79878	54		6	15	5	10.75	66
2	55	6	3.5727	88		7	27	6	12.6218	62
2.5	54	7	4.34661	28		8	32	7	14.4935	20
3	61	8	5.12052	12		9	15	8	16.3653	33
3.5	27	9	5.89444	0		10	51	9	18.237	10
4	28	10		6		11	23	10		8
4.5	4			287		12	39			288
5	8					13	7
6	3					14	13
6.5	1					15	20
15	1					16	13
18	1					17	2
(en blanco)						18	8
Total general	287					20	6
						25	2
						Total general	288

## Sheet: Caract.
Morphological trait		Region of the North of Guatemala																						Total
		I		II		III		IV		IX		V		VI		VII		VIII		X		XI
		No.	%	No.	%	No.	%	No.	%	No.	%	No.	%	No.	%	No.	%	No.	%	No.	%	No.	%	No.	%
Height of the plant
	2 - 3 m	9	0.140625	5	0.078125	12	0.1875	0	0	2	0.03125	11	0.171875	8	0.125	2	0.03125	10	0.15625	2	0.03125	3	0.046875	64	#DIV/0!
	> 3 m	1	0.0232558	3	0.0697674	16	0.372093	2	0.0465116	8	0.186047	1	0.0232558	1	0.0232558	2	0.0465116	3	0.0697674	6	0.139535	0	0	43	#DIV/0!
Number of stems per plant
	<15	2	0.117647	0	0	3	0.176471	1	0.0588235	1	0.0588235	1	0.0588235	3	0.176471	2	0.117647	4	0.235294	0	0	0	0	17	#DIV/0!
	16 - 30	3	0.0857143	3	0.0857143	10	0.285714	1	0.0285714	3	0.0857143	4	0.114286	3	0.0857143	2	0.0571429	4	0.114286	2	0.0571429	0	0	35	#DIV/0!
	31 - 45	2	0.0571429	3	0.0857143	5	0.142857	0	0	6	0.171429	5	0.142857	1	0.0285714	0	0	5	0.142857	5	0.142857	3	0.0857143	35	#DIV/0!
	>45	3	0.15	2	0.1	10	0.5	0	0	0	0	2	0.1	2	0.1	0	0	0	0	1	0.05	0	0	20	#DIV/0!
Rhizome color
	White	1	0.1	2	0.2	4	0.4	2	0.2	1	0.1	0	0	0	0	0	0	0	0	0	0	0	0	10	#DIV/0!
	Light purple	6	0.0952381	3	0.047619	11	0.174603	0	0	8	0.126984	9	0.142857	8	0.126984	0	0	11	0.174603	4	0.0634921	3	0.047619	63	#DIV/0!
	Ligth green	3	0.0909091	3	0.0909091	13	0.393939	0	0	1	0.030303	3	0.0909091	1	0.030303	3	0.0909091	2	0.0606061	4	0.121212	0	0	33	#DIV/0!
	Green	0	0	0	0	0	0	0	0	0	0	0	0	0	0	1	1	0	0	0	0	0	0	1	#DIV/0!
Pubescence of the leaf
	Glabra	4	0.0754717	3	0.0566038	14	0.264151	2	0.0377358	7	0.132075	5	0.0943396	7	0.132075	1	0.0188679	6	0.113208	4	0.0754717	0	0	53	#DIV/0!
	Pubescencia densa	3	0.0909091	2	0.0606061	10	0.30303	0	0	2	0.0606061	5	0.151515	0	0	2	0.0606061	6	0.181818	3	0.0909091	0	0	33	#DIV/0!
	Pubescencia espaciada	3	0.142857	3	0.142857	4	0.190476	0	0	1	0.047619	2	0.0952381	2	0.0952381	1	0.047619	1	0.047619	1	0.047619	3	0.142857	21	#DIV/0!
Number of panicles per plant
	<10	3	0.375	0	0	1	0.125	0	0	0	0	1	0.125	0	0	1	0.125	2	0.25	0	0	0	0	8	#DIV/0!
	>31	3	0.0666667	5	0.111111	14	0.311111	0	0	7	0.155556	2	0.0444444	3	0.0666667	1	0.0222222	4	0.0888889	5	0.111111	1	0.0222222	45	#DIV/0!
	11-20	1	0.0416667	1	0.0416667	6	0.25	1	0.0416667	0	0	2	0.0833333	6	0.25	2	0.0833333	5	0.208333	0	0	0	0	24	#DIV/0!
	21-30	3	0.1	2	0.0666667	7	0.233333	1	0.0333333	3	0.1	7	0.233333	0	0	0	0	2	0.0666667	3	0.1	2	0.0666667	30	#DIV/0!
Panicle length
	<50	2	0.142857	5	0.357143	1	0.0714286	1	0.0714286	1	0.0714286	3	0.214286	0	0	0	0	0	0	0	0	1	0.0714286	14	#DIV/0!
	>101	1	0.0666667	1	0.0666667	3	0.2	0	0	2	0.133333	3	0.2	0	0	0	0	5	0.333333	0	0	0	0	15	#DIV/0!
	51-75	5	0.108696	1	0.0217391	14	0.304348	1	0.0217391	4	0.0869565	4	0.0869565	5	0.108696	2	0.0434783	5	0.108696	4	0.0869565	1	0.0217391	46	#DIV/0!
	76-100	2	0.0625	1	0.03125	10	0.3125	0	0	3	0.09375	2	0.0625	4	0.125	2	0.0625	3	0.09375	4	0.125	1	0.03125	32	#DIV/0!
Number of clusters per panicle
	<20	4	0.114286	2	0.0571429	6	0.171429	1	0.0285714	5	0.142857	4	0.114286	0	0	2	0.0571429	6	0.171429	2	0.0571429	3	0.0857143	35	#DIV/0!
	20-30	5	0.0757576	5	0.0757576	21	0.318182	1	0.0151515	4	0.0606061	8	0.121212	8	0.121212	2	0.030303	6	0.0909091	6	0.0909091	0	0	66	#DIV/0!
	30-40	1	0.166667	1	0.166667	1	0.166667	0	0	1	0.166667	0	0	1	0.166667	0	0	1	0.166667	0	0	0	0	6	#DIV/0!
Capsule form		10		8		28		2		10		12		9		4		13		8		3		107	#DIV/0!
Capsule color
						PENDIENTE ACTUALIZAR
