# Supplementary material for: Comprehensive Evaluation and Selection of Cardamom (Elettaria cardamomum (L.) Maton) Germplasm Using Morphological Traits
Source: Plants (Basel). 2024 Oct 4;13(19):2786. doi: 10.3390/plants13192786 (PMC11479022; doi:10.3390/plants13192786)
Supplement: Supplementary file 1 [file plants-13-02786-s001.zip › Table S4 Data collected by region.xlsx]

## Sheet: Table S4
Department		Quiché			Alta Verapaz							Izabal	Total
Minimum altitude		179			288							526
Maximum altitude		1355			1501							542
Avarage precipitation (mm)* per month (minimum,maximum)		15.6 (15.6, 15.6)			488.7 (102.4, 1677.1)							204 (90, 324)
Avarage rainy days per month (minumum, maximum)		10 (0, 29)			21 (4, 29)							17 (12`22)
Avarage minimum temperature (ºC) (minumum, maximum)		19.6 (16.6, 22.7)			13.9 (10.2, 16.8)							22.6 (20.2, 24.2)
Avarage maximum temperature (ºC) (minumum, maximum)		30.5 (27.2, 35.6)			28.41 (21.6, 34.3)							28.7 (25.6, 31.1)
Municipality		Ixcán	Chajul and Nebaj	Chicamán and Uspantán	Cobán	Chisec	San Pedro Carchá	Chajal and Fray Bartolomé de Las Casas	Cahabón and Lanquín	Senahú, Tamahú, and Tucurú	Panzos, Santa Catarina La Tinta	El Estor
Productive region		I	II	IV	III	V	VI	VII	VIII	IX	X	XI
Height of the plant	< 2 m	5	10	12	37	1	3	7	17	18	9	0	119
	2-3 m	0	0	0	0	0	0	0	0	0	2	0	2
	> 3 m	24	15	0	23	17	18	20	31	3	7	9	167
Number of stems per plant	< 15	7	0	2	6	2	6	8	11	2	1	0	45
	16 - 30	12	6	2	16	7	12	10	26	7	6	2	106
	31 - 45	7	10	2	18	6	1	5	11	7	9	7	83
	> 45	3	9	6	20	3	2	4	0	5	2	0	54
Stem color	Light green	29	22	11	59	18	21	25	47	21	18	9	280
	Green	0	3	0	1	0	0	2	1	0	0	0	7
	Yellow	0	0	1	0	0	0	0	0	0	0	0	1
Rhizome color	White	7	2	6	7	0	0	3	4	1	1	1	32
	Light purple	13	16	3	24	13	19	14	37	16	6	7	168
	Light green	9	7	3	28	5	2	9	7	4	11	1	86
	Dark green	0	0	0	0	0	0	1	0	0	0	0	1
	Pale light purple	0	0	0	1	0	0	0	0	0	0	0	1
Shape of the leaf	Lanceolate	1	0	0	1	0	0	0	9	0	0	0	11
	Oblong	28	23	12	56	18	21	27	39	21	18	9	272
	Oval	0	2	0	3	0	0	0	0	0	0	0	5
Pubescence of the leaf	Glabra	12	11	5	31	10	13	13	25	13	7	1	141
	Dense	8	6	1	19	6	5	9	18	5	4	0	81
	Spaced	9	8	6	10	2	3	5	5	3	7	8	66
Panicule type	Creeping	0	0	0	0	0	0	2	0	0	0	0	2
	Semi-erect	29	25	12	59	18	20	25	48	20	18	9	283
	Erect	0	0	0	1	0	1	0	0	1	0	0	3
Number of panicles per stem	1	0	1	0	0	1	5	1	8	1	0	0	17
	2	27	20	10	58	17	14	26	38	20	18	9	257
	> 3	2	4	2	2	0	2	0	2	0	0	0	14
Number of panicles per plant	< 10	7	1	0	2	2	0	2	4	1	1	0	20
	11 - 20	7	1	1	10	3	9	7	14	1	1	2	56
	21 - 30	9	6	2	15	9	6	1	19	6	7	6	86
	> 31	6	17	9	33	4	6	17	11	13	9	1	126
Panicle length	< 50 cm	6	6	1	5	5	1	1	0	3	2	4	34
	51 - 75 cm	15	10	3	27	8	8	6	15	8	8	4	112
	76 - 100 cm	6	8	6	17	2	11	12	20	5	7	1	95
	> 100 cm	2	1	2	11	3	1	8	13	5	1	0	47
Number of clusters per panicle	< 20	12	7	1	13	6	3	10	16	10	3	9	90
	20 - 30	16	16	11	45	12	17	15	25	9	15	0	181
	30 - 40	1	2	0	2	0	1	2	7	2	0	0	17
Average internodal length	≤ 1.5 cm	2	10	0	0	4	9	3	12	2	0	2	45
	1.6 - 2.5 cm	16	7	4	19	6	9	12	22	7	3	4	109
	2.6 - 3.5 cm	8	5	4	25	7	1	10	12	7	7	2	88
	≥ 3.5 cm	3	3	4	16	1	1	2	2	5	8	1	46
Panicle branching pattern	Proximal	6	0	0	1	5	0	0	0	0	0	0	12
Number of capsules per cluster	≤ 8	5	2	7	12	1	10	4	18	15	8	7	89
	9 - 10	3	7	5	16	3	9	6	8	4	4	1	66
	11 - 12	3	12	0	17	4	2	6	14	1	3	0	62
	≥ 13	18	4	0	15	10	0	11	8	1	3	1	71
Capsule form	Ellipsoid	0	0	0	0	0	0	10	1	2	0	0	13
	Globose	5	2	3	16	4	6	7	19	7	4	0	73
	Ovoid	24	23	9	44	14	15	10	28	12	14	9	202
Capsule color	Yellow	0	0	3	4	1	1	0	0	0	1	1	11
	Green	12	8	4	11	5	2	11	14	2	4	3	76
	Dark green	0	1	0	1	0	1	6	2	2	0	0	13
	Light green	17	16	5	44	12	17	10	32	17	13	5	188
Data for the year 2020 obtained from ANACAFE (https://meteorologia.anacafe.org/) and data from the year 1991 to 2021 from clima data (https://es.climate-data.org/)
