# Supplementary material for: Comprehensive Evaluation and Selection of Cardamom (Elettaria cardamomum (L.) Maton) Germplasm Using Morphological Traits
Source: Plants (Basel). 2024 Oct 4;13(19):2786. doi: 10.3390/plants13192786 (PMC11479022; doi:10.3390/plants13192786)
Supplement: Supplementary file 1 [file plants-13-02786-s001.zip › Table S5 Cardamom dataset.xlsx]

## Sheet: Table S5
Correlative	Accession code	Productive region	Department	Municipality	Latitude	Length	Altitude	Age of plantation	Common name	7.1.4 Plant height	7.1.5 Number of stems per plant	7.1.6 Stem color (base)	7.1.8 Rhizome color	7.1.10 Shape of the leaf	7.1.12 Pubescence of the leaf	7.2.4 Panicule type	7.2.6 Number of panicles per stem	7.2.5 Number of panicles per plant	7.2.7 Panicle length (average of 5)	7.2.8 Number of clusters per panicle (average 5)	7.2.10 Cluster internodal length	7.2.11 Panicle branching	7.2.11.1 Panicle branching pattern	7.2.20 Number of capsules per cluster	7.2.21 Capsule form	7.2.23 Capsule color
1	GTM-14-05-001-01	II	QUICHÉ	Chajul	15°39'22.639''N	91°7'26.842''W	1102	5	Cardamomo	>3	>45	Light green	White	Oblong	Spaced	Semi-erect	>3	>31	76-100	30-40	3	Absence	Not branching pattern	10	Ovoid	Dark green
2	GTM-14-05-001-02	II	QUICHÉ	Chajul	15°39'22.639''N	91°7'26.842''W	1102	5	Cardamomo	>3	>45	Light green	White	Oblong	Spaced	Semi-erect	2	>31	51-75	20-30	2	Absence	Not branching pattern	14	Ovoid	Green
3	GTM-14-05-002-01	II	QUICHÉ	Chajul	15°39'1.678''N	91°6'35.252''W	1355	5	Cardamomo	>3	>45	Light green	Light purple	Oblong	Spaced	Semi-erect	>3	>31	76-100	20-30	6	Absence	Not branching pattern	7	Ovoid	Light green
4	GTM-14-05-002-02	II	QUICHÉ	Chajul	15°39'1.678''N	91°6'35.252''W	1355	5	Cardamomo	>3	>45	Light green	Light purple	Oblong	Spaced	Semi-erect	2	>31	76-100	20-30	3	Absence	Not branching pattern	11	Globose	Light green
5	GTM-14-05-003-01	II	QUICHÉ	Chajul	15°37'56.1''N	91°04'32.7''W	1178	6	Cardamomo	>3	16-30	Light green	Light green	Oblong	Glabra	Semi-erect	2	>31	>101	20-30	2.5	Absence	Not branching pattern	10	Ovoid	Green
6	GTM-14-05-004-01	II	QUICHÉ	Chajul	15°37'56.4''N	91°04'35.5W	1097	5	Cardamomo	>3	>45	Light green	Light purple	Oblong	Glabra	Semi-erect	2	>31	76-100	30-40	3.5	Absence	Not branching pattern	9	Ovoid	Green
7	GTM-14-05-004-02	II	QUICHÉ	Chajul	15°37'56.4''N	91°04'35.5W	1097	5	Cardamomo	>3	>45	Green	Light purple	Oblong	Glabra	Semi-erect	2	>31	76-100	20-30	3	Absence	Not branching pattern	11	Ovoid	Light green
8	GTM-14-05-005-01	II	QUICHÉ	Chajul	15°37'53.0''N	91°04'35.2''W	1065	6	Cardamomo	>3	>45	Light green	Light purple	Oblong	Glabra	Semi-erect	1	>31	51-75	20-30	2.5	Absence	Not branching pattern	12	Ovoid	Light green
9	GTM-14-05-006-001	II	QUICHÉ	Chajul	15°37'52.1''N	91°04'37.4''W	1040	3	Cardamomo	2019-03-02	31-45	Green	Light purple	Oblong	Glabra	Semi-erect	2	>31	76-100	20-30	3.5	Absence	Not branching pattern	20	Ovoid	Green
10	GTM-14-05-007-01	II	QUICHÉ	Chajul	15°37'51.0''N	91°04'38.0''W	1048	5	Cardamomo	>3	>45	Green	Light green	Oblong	Glabra	Semi-erect	2	>31	76-100	<20	4	Absence	Not branching pattern	14	Ovoid	Green
11	GTM-14-05-008-01	II	QUICHÉ	Chajul	15°37'48.8''N	91°04'33.0''W	1025	5	Cardamomo	>3	16-30	Light green	Light purple	Oblong	Spaced	Semi-erect	2	21-30	51-75	20-30	4	Absence	Not branching pattern	11	Ovoid	Green
12	GTM-14-15-009-01	IV	QUICHÉ	Uspantán	15°37'08.3''N	90°41'49.5''W	835	5	Cardamomo	>3	>45	Light green	Light green	Oblong	Glabra	Semi-erect	2	>31	>101	20-30	3	Absence	Not branching pattern	10	Ovoid	Light green
13	GTM-14-15-009-02	IV	QUICHÉ	Uspantán	15°37'08.3''N	90°41'49.5''W	835	5	Cardamomo	>3	<15	Light green	White	Oblong	Glabra	Semi-erect	2	11-20	51-75	20-30	2	Absence	Not branching pattern	8	Globose	Yellow
14	GTM-14-15-010-001	IV	QUICHÉ	Uspantán	15°37'06.5''N	90°41'50.2''W	843	12	Cardamomo	>3	>45	Light green	White	Oblong	Spaced	Semi-erect	2	>31	>101	20-30	4	Absence	Not branching pattern	10	Ovoid	Green
15	GTM-14-15-010-002	IV	QUICHÉ	Uspantán	15°37'06.5''N	90°41'50.2''W	843	12	Cardamomo	>3	31-45	Light green	Light purple	Oblong	Spaced	Semi-erect	2	>31	76-100	20-30	2.5	Absence	Not branching pattern	7	Ovoid	Yellow
16	GTM-14-15-011-001	IV	QUICHÉ	Uspantán	15°37'04.5''N	90°41'50.5''W	843	3	Cardamomo	>3	>45	Light green	Light green	Oblong	Dense	Semi-erect	>3	>31	76-100	20-30	3	Absence	Not branching pattern	10	Ovoid	Green
17	GTM-14-15-011-002	IV	QUICHÉ	Uspantán	15°37'04.5''N	90°41'50.5''W	843	3	Cardamomo	>3	16-30	Light green	White	Oblong	Glabra	Semi-erect	2	21-30	<50	<20	3	Absence	Not branching pattern	7	Ovoid	Light green
18	GTM-14-15-012-001	IV	QUICHÉ	Uspantán	15°37'09.9''N	90°42'13.2''W	779	2	Cardamomo	>3	>45	Light green	White	Oblong	Spaced	Semi-erect	>3	>31	76-100	20-30	4	Absence	Not branching pattern	10	Ovoid	Light green
19	GTM-14-15-013-001	IV	QUICHÉ	Uspantán	15°33'35.8''N	90°45'32.1''W	930	3	Cardamomo	>3	16-30	Light green	Light purple	Oblong	Spaced	Semi-erect	2	>31	51-75	20-30	2.5	Absence	Not branching pattern	8	Globose	Green
20	GTM-14-15-013-002	IV	QUICHÉ	Uspantán	15°33'35.8''N	90°45'32.1''W	930	3	Cardamomo	>3	31-45	Yellow	Light green	Oblong	Spaced	Semi-erect	2	>31	51-75	20-30	2.5	Absence	Not branching pattern	8	Globose	Light green
21	GTM-14-15-013-003	IV	QUICHÉ	Uspantán	15°33'35.8''N	90°45'32.1''W	930	3	Cardamomo	>3	>45	Light green	White	Oblong	Glabra	Semi-erect	2	>31	76-100	20-30	4	Absence	Not branching pattern	10	Ovoid	Green
22	GTM-14-15-014-001	IV	QUICHÉ	Uspantán	15°33'34.7''N	90°45'30.3''W	934	4	Cardamomo	>3	>45	Light green	White	Oblong	Glabra	Semi-erect	2	>31	76-100	20-30	3	Absence	Not branching pattern	8	Ovoid	Light green
23	GTM-14-15-014-002	IV	QUICHÉ	Uspantán	15°33'34.7''N	90°45'30.3''W	934	4	Cardamomo	>3	<15	Light green	Light purple	Oblong	Spaced	Semi-erect	2	21-30	76-100	20-30	4	Absence	Not branching pattern	6	Ovoid	Yellow
24	GTM-16-08-015-001	IX	ALTA VERAPAZ	Senahú	15°28'24.3''N	89°48'17.5''W	1005	4	Cardamomo	>3	16-30	Light green	Light purple	Oblong	Spaced	Semi-erect	2	>31	>101	20-30	4	Absence	Not branching pattern	12	Ovoid	Light green
25	GTM-16-08-015-002	IX	ALTA VERAPAZ	Senahú	15°28'24.3''N	89°48'17.5''W	1005	4	Paché	>3	>45	Light green	Light purple	Oblong	Spaced	Semi-erect	2	>31	51-75	20-30	2.5	Absence	Not branching pattern	2019-06-05	Globose	Light green
26	GTM-16-08-015-003	IX	ALTA VERAPAZ	Senahú	15°28'24.3''N	89°48'17.5''W	1005	4	Jocote verde	>3	31-45	Light green	Light purple	Oblong	Glabra	Semi-erect	2	>31	51-75	<20	3	Absence	Not branching pattern	3	Ellipsoid	Light green
27	GTM-16-08-016-001	IX	ALTA VERAPAZ	Senahú	15°28'14.3''N	89°48'18.8''W	992	6	Cardamomo	>3	16-30	Light green	Light purple	Oblong	Glabra	Semi-erect	2	21-30	76-100	<20	3.5	Absence	Not branching pattern	8	Ovoid	Light green
28	GTM-16-08-017-001	IX	ALTA VERAPAZ	Senahú	15°28'14.9''N	89°48'15.9''W	1003	8	Jocote	>3	>45	Light green	Light purple	Oblong	Dense	Semi-erect	2	>31	76-100	20-30	3	Absence	Not branching pattern	8	Globose	Dark green
29	GTM-16-08-018-001	IX	ALTA VERAPAZ	Senahú	15°28'14.5''N	89°48'31.3''W	1024	8	Pashe	2019-03-02	16-30	Light green	Light purple	Oblong	Glabra	Semi-erect	2	21-30	<50	<20	2.5	Absence	Not branching pattern	8	Globose	Light green
30	GTM-16-08-018-002	IX	ALTA VERAPAZ	Senahú	15°28'14.5''N	89°48'31.3''W	1024	8	Jocote	>3	16-30	Light green	Light purple	Oblong	Spaced	Semi-erect	2	>31	76-100	20-30	4	Absence	Not branching pattern	8	Ovoid	Light green
31	GTM-16-08-019-001	IX	ALTA VERAPAZ	Senahú	15°28'14.6''N	89°48'33.7''W	1006	4	Jocote	>3	>45	Light green	Light purple	Oblong	Glabra	Semi-erect	2	>31	>101	20-30	4	Absence	Not branching pattern	5	Ellipsoid	Light green
32	GTM-16-08-020-001	IX	ALTA VERAPAZ	Senahú	15°28'14.6''N	89°48'35.7''W	1005	2	Jocote	>3	31-45	Light green	Light purple	Oblong	Glabra	Semi-erect	2	>31	51-75	<20	3	Absence	Not branching pattern	9	Ovoid	Light green
33	GTM-16-08-021-001	IX	ALTA VERAPAZ	Senahú	15°28'20.1''N	89°48'58.1''W	995	6	Jocote	>3	31-45	Light green	Light purple	Oblong	Glabra	Semi-erect	2	>31	>101	20-30	5	Absence	Not branching pattern	8	Ovoid	Green
34	GTM-16-08-022-001	IX	ALTA VERAPAZ	Senahú	15°28'16.4''N	89°48'42.2''W	1000	6	Jocote	>3	31-45	Light green	Light purple	Oblong	Glabra	Semi-erect	2	>31	51-75	<20	3.5	Absence	Not branching pattern	9	Globose	Dark green
35	GTM-16-08-023-001	IX	ALTA VERAPAZ	Senahú	15°28'17.4''N	89°48'42.4''W	1000	6	Jocote verde	>3	31-45	Light green	Light purple	Oblong	Dense	Semi-erect	2	>31	>101	20-30	5	Absence	Not branching pattern	8	Globose	Light green
36	GTM-16-08-024-001	IX	ALTA VERAPAZ	Senahú	15°24'18.8''N	89°54'59.9''W	1500	3	Cardamomo	2019-03-02	>45	Light green	Light purple	Oblong	Dense	Erect	1	>31	<50	20-30	2	Absence	Not branching pattern	3	Globose	Light green
37	GTM-16-08-025-001	IX	ALTA VERAPAZ	Senahú	15°24'36.3''N	89°55'00.9''W	1501	6	Pache	>3	31-45	Light green	White	Oblong	Dense	Semi-erect	2	>31	76-100	30-40	3.5	Absence	Not branching pattern	4	Ovoid	Light green
38	GTM-16-08-026-001	IX	ALTA VERAPAZ	Senahú	15°29'01.2''N	89°39'10.0''W	649	4	Jocote	>3	16-30	Light green	Light green	Oblong	Glabra	Semi-erect	2	11-20	51-75	<20	2.5	Absence	Not branching pattern	10	Globose	Light green
39	GTM-16-08-027-001	IX	ALTA VERAPAZ	Senahú	15°29'01.6''N	89°39'07.1''W	636	8	Jocote	>3	<15	Light green	Light green	Oblong	Glabra	Semi-erect	2	<10	51-75	<20	2	Absence	Not branching pattern	8	Ovoid	Light green
40	GTM-16-08-027-002	IX	ALTA VERAPAZ	Senahú	15°29'01.6''N	89°39'07.1''W	636	8	Jocote	>3	<15	Light green	Light green	Oblong	Glabra	Semi-erect	2	21-30	76-100	20-30	2	Absence	Not branching pattern	8	Ovoid	Light green
41	GTM-16-08-028-001	IX	ALTA VERAPAZ	Senahú	15°28'58.8''N	89°39'07.3''W	652	6	Jocote	>3	31-45	Light green	Light purple	Oblong	Glabra	Semi-erect	2	21-30	51-75	<20	1	Absence	Not branching pattern	8	Ovoid	Light green
42	GTM-16-08-028-002	IX	ALTA VERAPAZ	Senahú	15°28'58.8''N	89°39'07.3''W	652	6	Jocote	2019-03-02	16-30	Light green	Light purple	Oblong	Glabra	Semi-erect	2	21-30	51-75	<20	1	Absence	Not branching pattern	8	Ovoid	Green
43	GTM-16-08-029-001	IX	ALTA VERAPAZ	Senahú	15°29'05.5''N	89°39'06.9''W	683	2	Cardamomo	>3	16-30	Light green	Light green	Oblong	Dense	Semi-erect	2	21-30	<50	<20	2	Absence	Not branching pattern	16	Ovoid	Light green
44	GTM-16-08-029-002	IX	ALTA VERAPAZ	Senahú	15°29'05.5''N	89°39'06.9''W	683	2	Cardamomo	>3	>45	Light green	Light purple	Oblong	Glabra	Semi-erect	2	>31	>101	30-40	3	Absence	Not branching pattern	10	Ovoid	Light green
45	GTM-16-01-030-001	III	ALTA VERAPAZ	Cobán	15°32'15.216''N	90°21'43.755''W	1153	4	Mora	>3	>45	Light green	Pale light purple	Oblong	Dense	Semi-erect	2	>31	51-75	20-30	2.5	Absence	Not branching pattern	10	Ovoid	Yellow
46	GTM-16-01-030-002	III	ALTA VERAPAZ	Cobán	15°32'15.216''N	90°21'43.755''W	1153	4	Pacho White	>3	>45	Light green	Light purple	Oblong	Glabra	Semi-erect	2	>31	>101	20-30	6	Absence	Not branching pattern	12	Ovoid	Light green
47	GTM-16-01-031-001	III	ALTA VERAPAZ	Cobán	15°32'12.436''N	90°21'43.5''W	1143	4	Pache verde	>3	>45	Light green	Light purple	Oblong	Glabra	Semi-erect	2	>31	>101	20-30	3	Absence	Not branching pattern	25	Ovoid	Light green
48	GTM-16-01-031-002	III	ALTA VERAPAZ	Cobán	15°32'12.436''N	90°21'43.5''W	1143	4	Mora	>3	16-30	Light green	White	Oblong	Glabra	Semi-erect	2	11-20	>101	20-30	5	Absence	Not branching pattern	18	Ovoid	Light green
49	GTM-16-01-032-001	III	ALTA VERAPAZ	Cobán	15°32'14.667''N	90°21'35.465''W	1147	4	Pacho verde	>3	>45	Light green	Light green	Oblong	Spaced	Semi-erect	2	>31	>101	20-30	5	Absence	Not branching pattern	20	Ovoid	Light green
50	GTM-16-01-032-002	III	ALTA VERAPAZ	Cobán	15°32'14.667''N	90°21'35.465''W	1147	4	Pacho White	>3	>45	Light green	Light purple	Oblong	Glabra	Semi-erect	2	>31	>101	20-30	6.5	Absence	Not branching pattern	12	Ovoid	Light green
51	GTM-16-01-033-001	III	ALTA VERAPAZ	Cobán	15°34'48.875''N	90°21'46.703''W	971	5	Tzi	>3	>45	Light green	White	Oblong	Dense	Semi-erect	2	>31	76-100	20-30	3.5	Absence	Not branching pattern	12	Ovoid	Yellow
52	GTM-16-01-034-001	III	ALTA VERAPAZ	Cobán	15°34'46.731''N	90°21'44.782''W	977	4	Tzi	>3	>45	Light green	Light purple	Oblong	Dense	Semi-erect	2	>31	76-100	20-30	4	Absence	Not branching pattern	10	Globose	Light green
53	GTM-16-01-034-002	III	ALTA VERAPAZ	Cobán	15°34'46.731''N	90°21'44.782''W	977	4	Tzi	>3	>45	Light green	Light green	Oblong	Spaced	Semi-erect	2	>31	76-100	20-30	4	Absence	Not branching pattern	12	Ovoid	Light green
54	GTM-16-01-035-001	III	ALTA VERAPAZ	Cobán	15°35'56.340''N	90°20'56.516''W	847	5	Cardamomo	>3	>45	Light green	Light green	Oblong	Glabra	Semi-erect	2	>31	76-100	20-30	3	Absence	Not branching pattern	10	Ovoid	Light green
55	GTM-16-01-036-001	III	ALTA VERAPAZ	Cobán	15°35'46.064''N	90°20'33.255''W	819	4	Cardamomo	>3	>45	Light green	Light green	Oblong	Spaced	Semi-erect	2	>31	76-100	20-30	3.5	Absence	Not branching pattern	12	Ovoid	Light green
56	GTM-16-01-037-001	III	ALTA VERAPAZ	Cobán	15°35'46.432''N	90°20'32.549''W	813	5	Cardamomo	>3	31-45	Light green	Light green	Oblong	Glabra	Semi-erect	2	21-30	51-75	20-30	2.5	Absence	Not branching pattern	10	Ovoid	Light green
57	GTM-16-01-037-002	III	ALTA VERAPAZ	Cobán	15°35'46.432''N	90°20'32.549''W	813	5	Tzi	>3	<15	Light green	Light green	Oblong	Glabra	Semi-erect	2	11-20	>101	20-30	4	Absence	Not branching pattern	15	Ovoid	Light green
58	GTM-16-01-037-003	III	ALTA VERAPAZ	Cobán	15°35'46.432''N	90°20'32.549''W	813	5	Tzi	>3	31-45	Light green	Light green	Oblong	Glabra	Semi-erect	2	>31	>101	20-30	3	Absence	Not branching pattern	12	Ovoid	Light green
59	GTM-16-01-037-004	III	ALTA VERAPAZ	Cobán	15°35'46.432''N	90°20'32.549''W	813	5	Tzi	>3	>45	Light green	Light purple	Oblong	Glabra	Semi-erect	2	>31	51-75	20-30	2.5	Absence	Not branching pattern	11	Ovoid	Light green
60	GTM-16-09-121-001	VI	ALTA VERAPAZ	San Pedro Carchá	15°40'34.9''N	90°02'14.2''W	630	2	Cardamomo White	2019-03-02	16-30	Light green	Light purple	Oblong	Glabra	Semi-erect	2	11-20	<50	<20	1	Absence	Not branching pattern	11	Ovoid	Light green
61	GTM-16-09-121-002	VI	ALTA VERAPAZ	San Pedro Carchá	15°40'34.9''N	90°02'14.2''W	630	2	Cardamomo	2019-03-02	16-30	Light green	Light purple	Oblong	Glabra	Semi-erect	2	11-20	76-100	30-40	15	Absence	Not branching pattern	9	Globose	Light green
62	GTM-16-09-122-001	VI	ALTA VERAPAZ	San Pedro Carchá	15°40'25.1''N	90°02'26.6''W	625	3	Cardamomo	2019-03-02	16-30	Light green	Light purple	Oblong	Glabra	Semi-erect	>3	21-30	51-75	20-30	2	Absence	Not branching pattern	11	Globose	Light green
63	GTM-16-09-122-002	VI	ALTA VERAPAZ	San Pedro Carchá	15°40'25.1''N	90°02'26.6''W	625	3	Cardamomo	2019-03-02	<15	Light green	Light purple	Oblong	Dense	Semi-erect	1	21-30	>101	20-30	1	Absence	Not branching pattern	4	Ovoid	Light green
64	GTM-16-09-123-001	VI	ALTA VERAPAZ	San Pedro Carchá	15°40'20.5''N	90°02'45.5''W	620	3	Cardamomo	2019-03-02	16-30	Light green	Light purple	Oblong	Glabra	Semi-erect	2	>31	51-75	<20	2	Absence	Not branching pattern	7	Ovoid	Light green
65	GTM-16-09-123-002	VI	ALTA VERAPAZ	San Pedro Carchá	15°40'20.5''N	90°02'45.5''W	620	3	Cardamomo	2019-03-02	<15	Light green	Light purple	Oblong	Dense	Semi-erect	2	11-20	76-100	20-30	2	Absence	Not branching pattern	8	Ovoid	Light green
66	GTM-16-09-124-001	VI	ALTA VERAPAZ	San Pedro Carchá	15°39'08.8''N	90°01'37.4''W	520	4	Cardamomo	>3	16-30	Light green	Light purple	Oblong	Glabra	Semi-erect	1	21-30	51-75	20-30	1	Absence	Not branching pattern	10	Ovoid	Light green
67	GTM-16-09-124-002	VI	ALTA VERAPAZ	San Pedro Carchá	15°39'08.8''N	90°01'37.4''W	520	4	Cardamomo	2019-03-02	<15	Light green	Light green	Oblong	Spaced	Semi-erect	2	11-20	51-75	20-30	1.5	Absence	Not branching pattern	9	Ovoid	Green
68	GTM-16-09-124-003	VI	ALTA VERAPAZ	San Pedro Carchá	15°39'08.8''N	90°01'37.4''W	520	4	Cardamomo	2019-03-02	<15	Light green	Light purple	Oblong	Glabra	Semi-erect	2	11-20	76-100	20-30	3	Absence	Not branching pattern	6	Globose	Light green
69	GTM-16-11-125-001	VIII	ALTA VERAPAZ	Lanquín	15°38'28.8''N	89°57'41.6''W	983	20	Cardamomo	>3	16-30	Light green	Light purple	Oblong	Spaced	Semi-erect	2	21-30	76-100	20-30	2	Absence	Not branching pattern	5	Ovoid	Light green
70	GTM-16-11-125-002	VIII	ALTA VERAPAZ	Lanquín	15°38'28.8''N	89°57'41.6''W	983	20	Cardamomo	>3	16-30	Light green	Light purple	Oblong	Glabra	Semi-erect	2	21-30	76-100	20-30	2	Absence	Not branching pattern	10	Ovoid	Light green
71	GTM-16-11-125-003	VIII	ALTA VERAPAZ	Lanquín	15°38'28.8''N	89°57'41.6''W	983	20	Cardamomo	>3	31-45	Light green	Light purple	Oblong	Glabra	Semi-erect	2	21-30	76-100	20-30	2	Absence	Not branching pattern	7	Globose	Light green
72	GTM-16-11-125-004	VIII	ALTA VERAPAZ	Lanquín	15°38'28.8''N	89°57'41.6''W	983	20	Cardamomo	2019-03-02	16-30	Light green	Light purple	Oblong	Dense	Semi-erect	2	<10	51-75	<20	1.5	Absence	Not branching pattern	8	Globose	Green
73	GTM-16-11-126-001	VIII	ALTA VERAPAZ	Lanquín	15°38'31.3''N	89°57'44.9''W	984	2	Cardamomo	>3	16-30	Light green	Light purple	Oblong	Dense	Semi-erect	2	>31	51-75	20-30	1.5	Absence	Not branching pattern	7	Globose	Light green
74	GTM-16-11-126-002	VIII	ALTA VERAPAZ	Lanquín	15°38'31.3''N	89°57'44.9''W	984	2	Cardamomo	>3	31-45	Light green	Light purple	Oblong	Glabra	Semi-erect	2	>31	>101	20-30	2	Absence	Not branching pattern	11	Ovoid	Light green
75	GTM-16-11-127-001	VIII	ALTA VERAPAZ	Lanquín	15°38'27.3''N	89°57'49.0''W	970	3	Cardamomo	>3	16-30	Light green	Light purple	Oblong	Glabra	Semi-erect	2	21-30	>101	20-30	2	Absence	Not branching pattern	11	Globose	Light green
76	GTM-16-11-127-002	VIII	ALTA VERAPAZ	Lanquín	15°38'27.3''N	89°57'49.0''W	970	3	Cardamomo	>3	31-45	Light green	Light purple	Oblong	Glabra	Semi-erect	2	>31	>101	20-30	1.5	Absence	Not branching pattern	7	Ovoid	Light green
77	GTM-16-11-128-001	VIII	ALTA VERAPAZ	Lanquín	15°38'18.3''N	89°58'21.2''W	970	10	Cardamomo	2019-03-02	16-30	Light green	Light purple	Oblong	Glabra	Semi-erect	2	>31	76-100	>40	3	Absence	Not branching pattern	4	Ovoid	Light green
78	GTM-16-01-038-001	III	ALTA VERAPAZ	Cobán	15°33'49.718''N	90°26'11.805''W	807	4	Tzi	2019-03-02	16-30	Light green	Light green	Oblong	Spaced	Semi-erect	2	11-20	51-75	20-30	4.5	Absence	Not branching pattern	8	Globose	Green
79	GTM-16-01-038-002	III	ALTA VERAPAZ	Cobán	15°33'49.718''N	90°26'11.805''W	807	4	Cardamomo	>3	>45	Light green	Light purple	Oblong	Glabra	Semi-erect	2	>31	51-75	<20	4.5	Absence	Not branching pattern	10	Ovoid	Green
80	GTM-16-01-038-003	III	ALTA VERAPAZ	Cobán	15°33'49.718''N	90°26'11.805''W	807	4	Tzi	>3	31-45	Light green	Light purple	Oblong	Spaced	Semi-erect	2	>31	76-100	20-30	2.5	Absence	Not branching pattern	10	Ovoid	Green
81	GTM-16-01-038-004	III	ALTA VERAPAZ	Cobán	15°33'49.718''N	90°26'11.805''W	807	4	Tzi	>3	16-30	Green	Light purple	Oblong	Spaced	Semi-erect	2	11-20	<50	<20	2.5	Absence	Not branching pattern	10	Ovoid	Green
82	GTM-16-01-039-001	III	ALTA VERAPAZ	Cobán	15°33'48.484''N	90°26'10.847''W	857	4	Cardamomo macho	>3	>45	Light green	White	Oval	Glabra	Erect	2	>31	51-75	20-30	3.5	Presence	Proximal	15	Ovoid	Yellow
83	GTM-16-01-039-002	III	ALTA VERAPAZ	Cobán	15°33'48.484''N	90°26'10.847''W	857	4	Cardamomo pequeño	>3	16-30	Light green	Light green	Oblong	Spaced	Semi-erect	2	>31	51-75	20-30	2.5	Absence	Not branching pattern	10	Globose	Light green
84	GTM-16-01-039-003	III	ALTA VERAPAZ	Cobán	15°33'48.484''N	90°26'10.847''W	857	4	Cardamomo pequeño	>3	31-45	Light green	Light green	Oblong	Spaced	Semi-erect	2	>31	76-100	20-30	5	Absence	Not branching pattern	8	Globose	Light green
85	GTM-16-01-039-004	III	ALTA VERAPAZ	Cobán	15°33'48.484''N	90°26'10.847''W	857	4	Cardamomo pequeño	>3	31-45	Light green	Light purple	Oblong	Glabra	Semi-erect	2	>31	51-75	20-30	3	Absence	Not branching pattern	12	Ovoid	Yellow
86	GTM-16-01-040-001	III	ALTA VERAPAZ	Cobán	15°32'56.043''N	90°23'13.380''W	1115	4	Cardamomo	2019-03-02	>45	Light green	Light green	Oblong	Glabra	Semi-erect	2	>31	<50	20-30	18	Absence	Not branching pattern	7	Globose	Light green
87	GTM-16-01-040-002	III	ALTA VERAPAZ	Cobán	15°32'56.043''N	90°23'13.380''W	1115	4	Cardamomo	2019-03-02	31-45	Light green	Light green	Oblong	Glabra	Semi-erect	2	>31	51-75	<20	2.5	Absence	Not branching pattern	8	Ovoid	Light green
88	GTM-16-01-041-001	III	ALTA VERAPAZ	Cobán	15°33'2.201''N	90°23'15.604''W	1119	10	Tzi	2019-03-02	31-45	Light green	Light green	Oblong	Dense	Semi-erect	2	21-30	51-75	<20	4	Absence	Not branching pattern	9	Globose	Light green
89	GTM-16-01-041-002	III	ALTA VERAPAZ	Cobán	15°33'2.201''N	90°23'15.604''W	1119	10	Tzi	>3	>45	Light green	Light purple	Oblong	Dense	Semi-erect	2	>31	76-100	30-40	4	Absence	Not branching pattern	9	Ovoid	Light green
90	GTM-16-01-041-003	III	ALTA VERAPAZ	Cobán	15°33'2.201''N	90°23'15.604''W	1119	10	Tzi	>3	>45	Light green	Light green	Lanceolate	Dense	Semi-erect	2	>31	51-75	20-30	2	Absence	Not branching pattern	6	Ovoid	Green
91	GTM-16-01-042-001	III	ALTA VERAPAZ	Cobán	15°32'29.775''N	90°22'26.938''W	1169	5	Tzi	>3	31-45	Light green	Light purple	Oblong	Dense	Semi-erect	2	21-30	76-100	20-30	3	Absence	Not branching pattern	7	Ovoid	Light green
92	GTM-16-01-042-002	III	ALTA VERAPAZ	Cobán	15°32'29.775''N	90°22'26.938''W	1169	5	Tzi	2019-03-02	<15	Light green	Light green	Oblong	Glabra	Semi-erect	2	<10	<50	20-30	2.5	Absence	Not branching pattern	5	Globose	Light green
93	GTM-16-01-043-001	III	ALTA VERAPAZ	Cobán	15°32'37.378''N	90°22'23.00''W	1168	5	Cardamomo	>3	16-30	Light green	Light purple	Oblong	Dense	Semi-erect	2	11-20	51-75	20-30	3.5	Absence	Not branching pattern	7	Ovoid	Light green
94	GTM-16-01-043-002	III	ALTA VERAPAZ	Cobán	15°32'37.378''N	90°22'23.00''W	1168	5	Cardamomo	2019-03-02	31-45	Light green	Light green	Oval	Dense	Semi-erect	2	>31	51-75	20-30	3	Absence	Not branching pattern	7	Globose	Green
95	GTM-16-01-044-001	III	ALTA VERAPAZ	Cobán	15°32'19.467''N	90°22'34.352''W	1156	3	Cardamomo	>3	>45	Light green	Light green	Oval	Glabra	Semi-erect	2	>31	51-75	<20	3	Absence	Not branching pattern	8	Ovoid	Light green
96	GTM-16-01-044-002	III	ALTA VERAPAZ	Cobán	15°32'19.467''N	90°22'34.352''W	1156	3	Cardamomo	2019-03-02	<15	Light green	Light green	Oblong	Dense	Semi-erect	2	<10	<50	<20	2	Absence	Not branching pattern	7	Globose	Light green
97	GTM-16-01-044-003	III	ALTA VERAPAZ	Cobán	15°32'19.467''N	90°22'34.352''W	1156	3	Cardamomo	2019-03-02	>45	Light green	Light purple	Oblong	Glabra	Semi-erect	2	>31	51-75	<20	2.5	Absence	Not branching pattern	7	Ovoid	Light green
98	GTM-16-01-045-001	III	ALTA VERAPAZ	Cobán	15°32'21.237''N	90°22'34.104''W	1163	4	Cardamomo	>3	>45	Light green	White	Oblong	Glabra	Semi-erect	2	>31	76-100	20-30	3	Absence	Not branching pattern	10	Ovoid	Light green
99	GTM-16-01-045-002	III	ALTA VERAPAZ	Cobán	15°32'21.237''N	90°22'34.104''W	1163	4	Cardamomo	>3	31-45	Light green	Light purple	Oblong	Dense	Semi-erect	2	>31	51-75	20-30	2.5	Absence	Not branching pattern	10	Globose	Light green
100	GTM-16-01-046-001	III	ALTA VERAPAZ	Cobán	15°44'16.670''N	90°26'49.775''W	487	2	Cardamomo White	>3	16-30	Light green	Light green	Oblong	Glabra	Semi-erect	2	21-30	>101	20-30	5	Absence	Not branching pattern	10	Globose	Light green
101	GTM-16-01-046-002	III	ALTA VERAPAZ	Cobán	15°44'16.670''N	90°26'49.775''W	487	2	Cardamomo White	>3	16-30	Light green	Light green	Oblong	Dense	Semi-erect	2	21-30	51-75	20-30	2.5	Absence	Not branching pattern	10	Ovoid	Light green
102	GTM-16-01-047-001	III	ALTA VERAPAZ	Cobán	15°44'8.27''N	90°27'1.657''W	397	2	Jocotillo	2019-03-02	<15	Light green	Light purple	Oblong	Dense	Semi-erect	2	11-20	51-75	20-30	2.5	Absence	Not branching pattern	12	Globose	Light green
103	GTM-16-01-047-002	III	ALTA VERAPAZ	Cobán	15°44'8.27''N	90°27'1.657''W	397	2	Cardamomo White	2019-03-02	16-30	Light green	Light purple	Oblong	Glabra	Semi-erect	2	21-30	51-75	<20	3.5	Absence	Not branching pattern	11	Ovoid	Light green
104	GTM-16-01-047-003	III	ALTA VERAPAZ	Cobán	15°44'8.27''N	90°27'1.657''W	397	2	Cardamomo verde	2019-03-02	16-30	Light green	Light purple	Oblong	Glabra	Semi-erect	2	21-30	51-75	20-30	3	Absence	Not branching pattern	11	Ovoid	Green
105	GTM-16-01-048-001	III	ALTA VERAPAZ	Cobán	15°44'7.029''N	90°26'58.187''W	409	2	Cardamomo verde	2019-03-02	<15	Light green	Light purple	Oblong	Glabra	Semi-erect	2	11-20	51-75	<20	3	Absence	Not branching pattern	18	Ovoid	Green
106	GTM-16-01-048-002	III	ALTA VERAPAZ	Cobán	15°44'7.029''N	90°26'58.187''W	409	2	Cardamomo White	2019-03-02	<15	Light green	Light green	Oblong	Spaced	Semi-erect	2	11-20	51-75	<20	3.5	Absence	Not branching pattern	12	Ovoid	Light green
107	GTM-16-01-049-001	III	ALTA VERAPAZ	Cobán	15°44'15.192''N	90°27'2.550''W	409	3	Cardamomo	>3	31-45	Light green	White	Oblong	Glabra	Semi-erect	2	21-30	<50	<20	2.5	Absence	Not branching pattern	12	Ovoid	Light green
108	GTM-16-01-049-002	III	ALTA VERAPAZ	Cobán	15°44'15.192''N	90°27'2.550''W	409	3	Cardamomo	>3	31-45	Light green	Light green	Oblong	Glabra	Semi-erect	2	21-30	>101	20-30	4	Absence	Not branching pattern	18	Ovoid	Green
109	GTM-16-01-050-001	III	ALTA VERAPAZ	Cobán	15°44'16.389''N	90°27'5.035''W	420	2.5	Cardamomo verde	2019-03-02	31-45	Light green	Light green	Oblong	Glabra	Semi-erect	2	>31	>101	>40	3.5	Absence	Not branching pattern	25	Ovoid	Green
110	GTM-16-01-050-002	III	ALTA VERAPAZ	Cobán	15°44'16.389''N	90°27'5.035''W	420	2.5	Cardamomo White	2019-03-02	31-45	Light green	Light purple	Oblong	Dense	Semi-erect	2	21-30	76-100	20-30	2.5	Absence	Not branching pattern	18	Globose	Light green
111	GTM-16-01-050-003	III	ALTA VERAPAZ	Cobán	15°44'16.389''N	90°27'5.035''W	420	2.5	Cardamomo	>3	31-45	Light green	Light green	Oblong	Glabra	Semi-erect	2	21-30	>101	20-30	3.5	Absence	Not branching pattern	16	Ovoid	Light green
112	GTM-16-01-050-004	III	ALTA VERAPAZ	Cobán	15°44'16.389''N	90°27'5.035''W	420	2.5	Cardamomo	2019-03-02	16-30	Light green	Light purple	Oblong	Dense	Semi-erect	2	>31	76-100	20-30	3.5	Absence	Not branching pattern	14	Ovoid	Light green
113	GTM-16-01-050-005	III	ALTA VERAPAZ	Cobán	15°44'16.389''N	90°27'5.035''W	420	2.5	Cardamomo	>3	31-45	Light green	Light green	Oblong	Spaced	Semi-erect	>3	>31	76-100	20-30	3.5	Absence	Not branching pattern	17	Globose	Light green
114	GTM-16-01-051-001	III	ALTA VERAPAZ	Cobán	15°44'0.301''N	90°27'8.790''W	395	3	Cardamomo White	2019-03-02	31-45	Light green	Light green	Oblong	Glabra	Semi-erect	2	>31	76-100	20-30	3.5	Absence	Not branching pattern	14	Ovoid	Light green
115	GTM-16-01-051-002	III	ALTA VERAPAZ	Cobán	15°44'0.301''N	90°27'8.790''W	395	3	Cardamomo verde	2019-03-02	16-30	Light green	Light green	Oblong	Dense	Semi-erect	2	11-20	76-100	<20	3	Absence	Not branching pattern	12	Globose	Light green
116	GTM-16-01-052-001	III	ALTA VERAPAZ	Cobán	15°44'0.352''N	90°27'6.472''W	387	10	Cardamomo	2019-03-02	16-30	Light green	Light purple	Oblong	Glabra	Semi-erect	2	21-30	51-75	20-30	3	Absence	Not branching pattern	12	Ovoid	Dark green
117	GTM-16-01-052-002	III	ALTA VERAPAZ	Cobán	15°44'0.352''N	90°27'6.472''W	387	10	Cardamomo	2019-03-02	>45	Light green	Light purple	Oblong	Dense	Semi-erect	2	>31	76-100	20-30	6	Absence	Not branching pattern	10	Ovoid	Light green
118	GTM-16-01-053-001	III	ALTA VERAPAZ	Cobán	15°43'56.101''N	90°27'2.000''W	385	4	Cardamomo verde	>3	16-30	Light green	Light purple	Oblong	Dense	Semi-erect	2	21-30	51-75	<20	3.5	Absence	Not branching pattern	15	Globose	Light green
119	GTM-16-01-053-002	III	ALTA VERAPAZ	Cobán	15°43'56.101''N	90°27'2.000''W	385	4	Cardamomo verde (macho)	>3	31-45	Light green	White	Oblong	Glabra	Semi-erect	2	21-30	51-75	20-30	2.5	Absence	Not branching pattern	12	Ovoid	Light green
120	GTM-16-01-054-001	III	ALTA VERAPAZ	Cobán	15°43'55.471''N	90°27'0.844''W	377	3	Cardamomo	2019-03-02	16-30	Light green	Light green	Oblong	Glabra	Semi-erect	2	11-20	76-100	20-30	3.5	Absence	Not branching pattern	12	Ovoid	Light green
121	GTM-16-01-054-002	III	ALTA VERAPAZ	Cobán	15°43'55.471''N	90°27'0.844''W	377	3	Cardamomo	2019-03-02	16-30	Light green	White	Oblong	Dense	Semi-erect	2	21-30	51-75	20-30	2.5	Absence	Not branching pattern	10	Ovoid	Light green
122	GTM-16-01-055-001	III	ALTA VERAPAZ	Cobán	15°43'58.018''N	90°27'2.208''W	394	3	Cardamomo	2019-03-02	16-30	Light green	Light purple	Oblong	Glabra	Semi-erect	>3	>31	51-75	20-30	2.5	Absence	Not branching pattern	14	Ovoid	Green
123	GTM-16-13-056-001	V	ALTA VERAPAZ	Chisec	15°46'46.899''N	90°27'58.441''W	445	6	Cardamomo verde	>3	31-45	Light green	Light green	Oblong	Glabra	Semi-erect	2	21-30	>101	20-30	3.5	Absence	Not branching pattern	15	Ovoid	Light green
124	GTM-16-13-056-002	V	ALTA VERAPAZ	Chisec	15°46'46.899''N	90°27'58.441''W	445	6	Cardamomo verde (pequeño)	2019-03-02	31-45	Light green	Light green	Oblong	Glabra	Semi-erect	2	>31	51-75	20-30	3	Absence	Not branching pattern	18	Globose	Green
125	GTM-16-13-056-003	V	ALTA VERAPAZ	Chisec	15°46'46.899''N	90°27'58.441''W	445	6	Cardamomo verde (pequeño peluche)	2019-03-02	>45	Light green	Light purple	Oblong	Dense	Semi-erect	2	>31	>101	20-30	3	Absence	Not branching pattern	12	Ovoid	Green
126	GTM-16-13-056-004	V	ALTA VERAPAZ	Chisec	15°46'46.899''N	90°27'58.441''W	445	6	Cardamomo White (pequeño peluche)	2019-03-02	31-45	Light green	Light green	Oblong	Dense	Semi-erect	2	11-20	<50	<20	2	Absence	Not branching pattern	10	Ovoid	Light green
127	GTM-16-13-057-001	V	ALTA VERAPAZ	Chisec	15°46'17.748''N	90°26'44.305''W	328	1.5	Cardamomo verde	2019-03-02	16-30	Light green	Light green	Oblong	Dense	Semi-erect	2	21-30	51-75	20-30	2	Absence	Not branching pattern	18	Globose	Green
128	GTM-16-13-057-002	V	ALTA VERAPAZ	Chisec	15°46'17.748''N	90°26'44.305''W	328	1.5	Cardamomo verde	2019-03-02	16-30	Light green	Light green	Oblong	Glabra	Semi-erect	2	21-30	<50	<20	3	Presence	Proximal	15	Ovoid	Green
129	GTM-14-20-058-001	I	QUICHÉ	Ixcán	15°49'09.3''N	90°47'05.3''W	238	4	Cardamomo	>3	16-30	Light green	Light purple	Oblong	Glabra	Semi-erect	2	21-30	51-75	20-30	3.5	Presence	Proximal	12	Ovoid	Light green
130	GTM-14-20-058-002	I	QUICHÉ	Ixcán	15°49'09.3''N	90°47'05.3''W	238	4	Cardamomo	>3	16-30	Light green	White	Oblong	Dense	Semi-erect	2	11-20	76-100	20-30	3.5	Presence	Proximal	16	Ovoid	Light green
131	GTM-14-20-059-001	I	QUICHÉ	Ixcán	15°49'09.1''N	90°47'06.2''W	233	4	Cardamomo	2019-03-02	<15	Light green	Light green	Oblong	Glabra	Semi-erect	2	<10	51-75	<20	5	Absence	Not branching pattern	15	Ovoid	Light green
132	GTM-14-20-059-002	I	QUICHÉ	Ixcán	15°49'09.1''N	90°47'06.2''W	233	4	Cardamomo	2019-03-02	16-30	Light green	Light green	Oblong	Dense	Semi-erect	2	11-20	51-75	20-30	2	Absence	Not branching pattern	18	Ovoid	Light green
133	GTM-14-20-060-001	I	QUICHÉ	Ixcán	15°49'11.0''N	90°47'00.5''W	212	3	Cardamomo	2019-03-02	31-45	Light green	White	Oblong	Spaced	Semi-erect	2	>31	76-100	20-30	2.5	Presence	Proximal	15	Ovoid	Light green
134	GTM-14-20-060-002	I	QUICHÉ	Ixcán	15°49'11.0''N	90°47'00.5''W	212	3	Cardamomo	>3	31-45	Light green	Light purple	Oblong	Glabra	Semi-erect	2	>31	76-100	<20	4	Absence	Not branching pattern	16	Ovoid	Green
135	GTM-14-20-060-003	I	QUICHÉ	Ixcán	15°49'11.0''N	90°47'00.5''W	212	3	Cardamomo	2019-03-02	16-30	Light green	Light purple	Oblong	Spaced	Semi-erect	2	21-30	76-100	30-40	3	Presence	Proximal	16	Ovoid	Light green
136	GTM-14-20-062-001	I	QUICHÉ	Ixcán	15°49'21.5''N	90°46'52.2''W	211	4	Cardamomo	>3	16-30	Light green	Light green	Oblong	Spaced	Semi-erect	>3	21-30	>101	20-30	3	Absence	Not branching pattern	18	Ovoid	Light green
137	GTM-14-20-062-002	I	QUICHÉ	Ixcán	15°49'21.5''N	90°46'52.2''W	211	4	Cardamomo	>3	31-45	Light green	Light purple	Oblong	Glabra	Semi-erect	2	>31	>101	20-30	4.5	Absence	Not branching pattern	15	Ovoid	Light green
138	GTM-14-20-063-001	I	QUICHÉ	Ixcán	15°49'23.7''N	90°46'47.8''W	226	4	Cardamomo	2019-03-02	>45	Light green	Light green	Oblong	Spaced	Semi-erect	2	>31	76-100	20-30	2.5	Absence	Not branching pattern	15	Ovoid	Green
139	GTM-14-20-063-002	I	QUICHÉ	Ixcán	15°49'23.7''N	90°46'47.8''W	226	4	Cardamomo	2019-03-02	<15	Light green	Light purple	Oblong	Glabra	Semi-erect	2	<10	<50	<20	2.5	Absence	Not branching pattern	7	Globose	Light green
140	GTM-14-20-064-001	I	QUICHÉ	Ixcán	15°49'27.0''N	90°46'28.2''W	222	4	Cardamomo	2019-03-02	>45	Light green	Light purple	Lanceolate	Glabra	Semi-erect	2	21-30	51-75	<20	3	Absence	Not branching pattern	10	Ovoid	Light green
141	GTM-14-20-064-002	I	QUICHÉ	Ixcán	15°49'27.0''N	90°46'28.2''W	222	4	Cardamomo	2019-03-02	>45	Light green	Light green	Oblong	Dense	Semi-erect	2	>31	51-75	20-30	2	Absence	Not branching pattern	13	Ovoid	Green
142	GTM-14-20-065-001	I	QUICHÉ	Ixcán	15°51'36.0''N	90°49'42.0''W	205	4	Cardamomo	2019-03-02	16-30	Light green	Light purple	Oblong	Dense	Semi-erect	2	11-20	<50	<20	2	Absence	Not branching pattern	11	Ovoid	Light green
143	GTM-14-20-065-002	I	QUICHÉ	Ixcán	15°51'36.0''N	90°49'42.0''W	205	4	Cardamomo	2019-03-02	16-30	Light green	White	Oblong	Glabra	Semi-erect	2	21-30	51-75	<20	2.5	Absence	Not branching pattern	11	Globose	Green
144	GTM-14-20-066-001	I	QUICHÉ	Ixcán	15°51'37.0''N	90°49'45.2''W	205	3	Cardamomo	2019-03-02	<15	Light green	Light green	Oblong	Glabra	Semi-erect	2	<10	<50	<20	2.5	Absence	Not branching pattern	8	Globose	Green
145	GTM-14-20-066-002	I	QUICHÉ	Ixcán	15°51'37.0''N	90°49'45.2''W	205	3	Cardamomo	2019-03-02	<15	Light green	Light green	Oblong	Dense	Semi-erect	>3	<10	<50	<20	2.5	Absence	Not branching pattern	16	Ovoid	Light green
146	GTM-16-09-129-001	VI	ALTA VERAPAZ	San Pedro Carchá	15°38'01.1''N	90°04'28.9''W	960	5	Cardamomo	2019-03-02	31-45	Light green	Light purple	Oblong	Glabra	Semi-erect	2	>31	76-100	20-30	2	Absence	Not branching pattern	10	Ovoid	Light green
147	GTM-16-09-129-002	VI	ALTA VERAPAZ	San Pedro Carchá	15°38'01.1''N	90°04'28.9''W	960	5	Cardamomo	2019-03-02	16-30	Light green	Light purple	Oblong	Dense	Semi-erect	1	21-30	76-100	<20	2	Absence	Not branching pattern	10	Ovoid	Light green
148	GTM-16-09-129-003	VI	ALTA VERAPAZ	San Pedro Carchá	15°38'01.1''N	90°04'28.9''W	960	5	Cardamomo	2019-03-02	16-30	Light green	Light purple	Oblong	Dense	Semi-erect	2	>31	76-100	20-30	1.5	Absence	Not branching pattern	10	Ovoid	Light green
149	GTM-16-09-130-001	VI	ALTA VERAPAZ	San Pedro Carchá	15°38'00.6''N	90°04'24.4''W	961	5	Cardamomo	2019-03-02	16-30	Light green	Light purple	Oblong	Spaced	Semi-erect	2	>31	76-100	20-30	2	Absence	Not branching pattern	9	Ovoid	Light green
150	GTM-16-09-130-002	VI	ALTA VERAPAZ	San Pedro Carchá	15°38'00.6''N	90°04'24.4''W	961	5	Cardamomo	2019-03-02	16-30	Light green	Light purple	Oblong	Dense	Semi-erect	2	21-30	76-100	20-30	2	Absence	Not branching pattern	10	Globose	Green
151	GTM-16-11-131-001	VIII	ALTA VERAPAZ	Lanquín	15°36'38.3''N	90°00'18.1''W	925	6	Triángulo	>3	16-30	Light green	Light green	Oblong	Dense	Semi-erect	2	21-30	>101	30-40	2	Absence	Not branching pattern	10	Ovoid	Light green
152	GTM-16-11-131-002	VIII	ALTA VERAPAZ	Lanquín	15°36'38.3''N	90°00'18.1''W	925	6	Verde	>3	16-30	Light green	White	Oblong	Spaced	Semi-erect	1	11-20	>101	20-30	2	Absence	Not branching pattern	11	Ovoid	Light green
153	GTM-16-11-131-003	VIII	ALTA VERAPAZ	Lanquín	15°36'38.3''N	90°00'18.1''W	925	6	Rojo	>3	16-30	Light green	Light purple	Oblong	Glabra	Semi-erect	2	21-30	51-75	<20	1	Absence	Not branching pattern	10	Ovoid	Green
154	GTM-16-11-131-004	VIII	ALTA VERAPAZ	Lanquín	15°36'38.3''N	90°00'18.1''W	925	6	White	2019-03-02	<15	Light green	Light purple	Oblong	Dense	Semi-erect	2	11-20	51-75	20-30	1	Absence	Not branching pattern	11	Ovoid	Light green
155	GTM-16-11-131-005	VIII	ALTA VERAPAZ	Lanquín	15°36'38.3''N	90°00'18.1''W	925	6	Cardamomo	2019-03-02	<15	Light green	Light purple	Oblong	Glabra	Semi-erect	1	21-30	51-75	20-30	1	Absence	Not branching pattern	13	Ovoid	Light green
156	GTM-16-09-132-001	VI	ALTA VERAPAZ	San Pedro Carchá	15°32'07.8''N	90°14'48.3''W	1038	6	Cardamomo	>3	<15	Light green	Light purple	Oblong	Glabra	Erect	2	11-20	76-100	20-30	2	Absence	Not branching pattern	8	Ovoid	Light green
157	GTM-16-09-132-002	VI	ALTA VERAPAZ	San Pedro Carchá	15°32'07.8''N	90°14'48.3''W	1038	6	Cardamomo	2019-03-02	>45	Light green	Light purple	Oblong	Glabra	Semi-erect	>3	>31	76-100	20-30	1.5	Absence	Not branching pattern	9	Ovoid	Light green
158	GTM-16-09-132-003	VI	ALTA VERAPAZ	San Pedro Carchá	15°32'07.8''N	90°14'48.3''W	1038	6	Cardamomo	2019-03-02	>45	Light green	Light purple	Oblong	Spaced	Semi-erect	2	>31	51-75	20-30	1	Absence	Not branching pattern	5	Ovoid	Yellow
159	GTM-16-12-133-001	VIII	ALTA VERAPAZ	Cahabón	15°36'13.9''N	89°45'24.2''W	426	3	Cardamomo	2019-03-02	31-45	Light green	Light purple	Oblong	Glabra	Semi-erect	2	>31	76-100	20-30	2	Absence	Not branching pattern	6	Ovoid	Light green
160	GTM-16-12-134-001	VIII	ALTA VERAPAZ	Cahabón	15°36'18.7''N	89°45'43.3''W	423	4	Cardamomo	>3	31-45	Light green	Light purple	Oblong	Dense	Semi-erect	2	21-30	76-100	30-40	2	Absence	Not branching pattern	10	Ovoid	Green
161	GTM-16-12-134-002	VIII	ALTA VERAPAZ	Cahabón	15°36'18.7''N	89°45'43.3''W	423	4	Cardamomo	2019-03-02	<15	Light green	Light green	Oblong	Dense	Semi-erect	2	21-30	76-100	20-30	3	Absence	Not branching pattern	12	Globose	Dark green
162	GTM-16-12-135-001	VIII	ALTA VERAPAZ	Cahabón	15°36'12.8''N	89°45'06.5''W	427	4	Cardamomo	2019-03-02	16-30	Light green	Light purple	Oblong	Glabra	Semi-erect	2	21-30	76-100	30-40	2.5	Absence	Not branching pattern	6	Ovoid	Light green
163	GTM-16-12-135-003	VIII	ALTA VERAPAZ	Cahabón	15°36'12.8''N	89°45'06.5''W	427	4	Cardamomo	2019-03-02	16-30	Light green	Light green	Oblong	Glabra	Semi-erect	1	>31	>101	20-30	3	Absence	Not branching pattern	9	Ellipsoid	Light green
164	GTM-16-12-136-001	VIII	ALTA VERAPAZ	Cahabón	15°36'11.1''N	89°45'11.1''W	417	4	Cardamomo	2019-03-02	16-30	Light green	Light purple	Oblong	Glabra	Semi-erect	2	21-30	51-75	<20	1.5	Absence	Not branching pattern	13	Globose	Green
165	GTM-16-12-136-002	VIII	ALTA VERAPAZ	Cahabón	15°36'11.1''N	89°45'11.1''W	417	4	Cardamomo	2019-03-02	16-30	Light green	Light purple	Oblong	Glabra	Semi-erect	>3	21-30	>101	20-30	2.5	Absence	Not branching pattern	9	Ovoid	Light green
166	GTM-16-12-136-003	VIII	ALTA VERAPAZ	Cahabón	15°36'11.1''N	89°45'11.1''W	417	4	Cardamomo	2019-03-02	16-30	Light green	Light purple	Oblong	Dense	Semi-erect	1	11-20	51-75	<20	1	Absence	Not branching pattern	7	Ovoid	Light green
167	GTM-16-12-137-001	VIII	ALTA VERAPAZ	Cahabón	15°36'20.1''N	89°45'70''W	419	4	Cardamomo	>3	16-30	Light green	Light green	Oblong	Dense	Semi-erect	2	21-30	76-100	20-30	3	Absence	Not branching pattern	8	Ovoid	Light green
168	GTM-16-12-137-002	VIII	ALTA VERAPAZ	Cahabón	15°36'20.1''N	89°45'70''W	419	4	Cardamomo	>3	16-30	Light green	Light green	Oblong	Glabra	Semi-erect	2	21-30	51-75	<20	1	Absence	Not branching pattern	11	Ovoid	Light green
169	GTM-16-12-137-003	VIII	ALTA VERAPAZ	Cahabón	15°36'20.1''N	89°45'70''W	419	4	Cardamomo	>3	16-30	Light green	Light purple	Oblong	Spaced	Semi-erect	2	21-30	76-100	30-40	2.5	Absence	Not branching pattern	7	Globose	Green
170	GTM-16-12-138-001	VIII	ALTA VERAPAZ	Cahabón	15°36'25.2''N	89°44'16.5''W	335	3	Cardamomo	>3	16-30	Light green	Light purple	Oblong	Spaced	Semi-erect	2	>31	>101	<20	4	Absence	Not branching pattern	7	Ovoid	Light green
171	GTM-16-12-138-002	VIII	ALTA VERAPAZ	Cahabón	15°36'25.2''N	89°44'16.5''W	335	3	Cardamomo	>3	16-30	Light green	Light purple	Oblong	Spaced	Semi-erect	2	21-30	76-100	<20	1.5	Absence	Not branching pattern	7	Globose	Light green
172	GTM-16-12-139-001	VIII	ALTA VERAPAZ	Cahabón	15°36'25.5''N	89°44'16.3''W	336	3	Cardamomo	2019-03-02	16-30	Light green	Light green	Oblong	Dense	Semi-erect	1	11-20	51-75	<20	1	Absence	Not branching pattern	5	Globose	Green
173	GTM-16-12-139-002	VIII	ALTA VERAPAZ	Cahabón	15°36'25.5''N	89°44'16.3''W	336	3	Cardamomo	2019-03-02	16-30	Light green	Light purple	Oblong	Glabra	Semi-erect	1	>31	76-100	20-30	1.5	Absence	Not branching pattern	7	Ovoid	Light green
174	GTM-16-12-139-003	VIII	ALTA VERAPAZ	Cahabón	15°36'25.5''N	89°44'16.3''W	336	3	Cardamomo	2019-03-02	<15	Light green	Light purple	Oblong	Glabra	Semi-erect	1	<10	>101	20-30	2	Absence	Not branching pattern	8	Globose	Green
175	GTM-16-09-140-001	VI	ALTA VERAPAZ	San Pedro Carchá	15°32'79''N	90°18'18.6''W	1300	3	Cardamomo	>3	16-30	Light green	Light purple	Oblong	Glabra	Semi-erect	1	11-20	51-75	20-30	1	Absence	Not branching pattern	7	Globose	Light green
176	GTM-16-09-140-002	VI	ALTA VERAPAZ	San Pedro Carchá	15°32'79''N	90°18'18.6''W	1300	3	Cardamomo	2019-03-02	16-30	Light green	Light green	Oblong	Glabra	Semi-erect	2	21-30	76-100	20-30	2.5	Absence	Not branching pattern	5	Ovoid	Light green
177	GTM-16-09-141-001	VI	ALTA VERAPAZ	San Pedro Carchá	15°32'80''N	90°18'19.8''W	1297	3	Cardamomo	2019-03-02	16-30	Light green	Light purple	Oblong	Glabra	Semi-erect	1	11-20	51-75	20-30	1	Absence	Not branching pattern	8	Ovoid	Dark green
178	GTM-16-09-141-002	VI	ALTA VERAPAZ	San Pedro Carchá	15°32'80''N	90°18'19.8''W	1297	3	Cardamomo	2019-03-02	<15	Light green	Light purple	Oblong	Glabra	Semi-erect	2	11-20	51-75	20-30	1.5	Absence	Not branching pattern	6	Globose	Light green
179	GTM-16-14-145-001	VII	ALTA VERAPAZ	Chahal	15°41'10.1''N	89°38'53.7''W	624	4	Cardamomo	2019-03-02	<15	Light green	Light purple	Oblong	Glabra	Semi-erect	2	>31	76-100	<20	2	Absence	Not branching pattern	14	Ellipsoid	Light green
180	GTM-16-14-145-002	VII	ALTA VERAPAZ	Chahal	15°41'10.1''N	89°38'53.7''W	624	4	Cardamomo	2019-03-02	16-30	Light green	Light green	Oblong	Spaced	Semi-erect	2	>31	>101	20-30	3	Absence	Not branching pattern	10	Ovoid	Dark green
181	GTM-16-14-145-003	VII	ALTA VERAPAZ	Chahal	15°41'10.1''N	89°38'53.7''W	624	4	Cardamomo	2019-03-02	16-30	Light green	Light purple	Oblong	Glabra	Semi-erect	2	>31	76-100	30-40	1	Absence	Not branching pattern	9	Globose	Green
182	GTM-16-14-145-004	VII	ALTA VERAPAZ	Chahal	15°41'10.1''N	89°38'53.7''W	624	4	Cardamomo	2019-03-02	16-30	Light green	Light green	Oblong	Dense	Creeping	2	>31	>101	20-30	4.5	Absence	Not branching pattern	16	Ellipsoid	Light green
183	GTM-16-14-145-005	VII	ALTA VERAPAZ	Chahal	15°41'10.1''N	89°38'53.7''W	624	4	Cardamomo	2019-03-02	<15	Light green	Light green	Oblong	Dense	Creeping	2	>31	76-100	20-30	2.5	Absence	Not branching pattern	9	Globose	Light green
184	GTM-16-14-145-006	VII	ALTA VERAPAZ	Chahal	15°41'10.1''N	89°38'53.7''W	624	4	Cardamomo	2019-03-02	31-45	Light green	Light purple	Oblong	Glabra	Semi-erect	2	>31	76-100	20-30	3	Absence	Not branching pattern	11	Globose	Dark green
185	GTM-16-14-145-007	VII	ALTA VERAPAZ	Chahal	15°41'10.1''N	89°38'53.7''W	624	4	Cardamomo	2019-03-02	16-30	Light green	Light purple	Oblong	Glabra	Semi-erect	2	>31	76-100	20-30	3	Absence	Not branching pattern	6	Ellipsoid	Dark green
186	GTM-16-14-145-008	VII	ALTA VERAPAZ	Chahal	15°41'10.1''N	89°38'53.7''W	624	4	Cardamomo	2019-03-02	16-30	Light green	Light purple	Oblong	Spaced	Semi-erect	2	>31	>101	<20	4	Absence	Not branching pattern	7	Ellipsoid	Green
187	GTM-16-14-146-001	VII	ALTA VERAPAZ	Chahal	15°41'0.5''N	89°38'44.4''W	611	3	Cardamomo	2019-03-02	31-45	Light green	Light purple	Oblong	Glabra	Semi-erect	2	>31	<50	<20	1.5	Absence	Not branching pattern	13	Ovoid	Green
188	GTM-16-14-146-002	VII	ALTA VERAPAZ	Chahal	15°41'0.5''N	89°38'44.4''W	611	3	Cardamomo	2019-03-02	>45	Light green	Light purple	Oblong	Spaced	Semi-erect	2	>31	76-100	20-30	2.5	Absence	Not branching pattern	12	Globose	Green
189	GTM-16-14-146-003	VII	ALTA VERAPAZ	Chahal	15°41'0.5''N	89°38'44.4''W	611	3	Cardamomo	2019-03-02	>45	Light green	White	Oblong	Glabra	Semi-erect	2	>31	>101	20-30	1.5	Absence	Not branching pattern	7	Ovoid	Light green
190	GTM-16-14-146-004	VII	ALTA VERAPAZ	Chahal	15°41'0.5''N	89°38'44.4''W	611	3	Cardamomo	2019-03-02	>45	Green	Light purple	Oblong	Glabra	Semi-erect	2	>31	76-100	20-30	2	Absence	Not branching pattern	12	Ellipsoid	Green
191	GTM-16-14-146-005	VII	ALTA VERAPAZ	Chahal	15°41'0.5''N	89°38'44.4''W	611	3	Cardamomo	>3	>45	Light green	Light purple	Oblong	Dense	Semi-erect	2	>31	>101	<20	3	Absence	Not branching pattern	7	Ellipsoid	Light green
192	GTM-16-14-146-006	VII	ALTA VERAPAZ	Chahal	15°41'0.5''N	89°38'44.4''W	611	3	Cardamomo	2019-03-02	31-45	Light green	Light purple	Oblong	Spaced	Semi-erect	2	>31	>101	>40	3	Absence	Not branching pattern	10	Ovoid	Light green
193	GTM-16-14-147-001	VII	ALTA VERAPAZ	Chahal	15°42'129''N	89°37'13.5''W	432	5	Cardamomo	2019-03-02	16-30	Light green	Light green	Oblong	Glabra	Semi-erect	2	11-20	76-100	20-30	2.5	Absence	Not branching pattern	10	Globose	Green
194	GTM-16-14-147-002	VII	ALTA VERAPAZ	Chahal	15°42'129''N	89°37'13.5''W	432	5	Cardamomo	2019-03-02	16-30	Light green	Light purple	Oblong	Glabra	Semi-erect	2	21-30	>101	20-30	2.5	Absence	Not branching pattern	15	Ellipsoid	Green
195	GTM-16-14-147-003	VII	ALTA VERAPAZ	Chahal	15°42'129''N	89°37'13.5''W	432	5	Cardamomo	2019-03-02	<15	Light green	White	Oblong	Dense	Semi-erect	2	11-20	51-75	20-30	3	Absence	Not branching pattern	14	Ellipsoid	Green
196	GTM-16-14-147-004	VII	ALTA VERAPAZ	Chahal	15°42'129''N	89°37'13.5''W	432	5	Cardamomo	2019-03-02	16-30	Light green	Light green	Oblong	Dense	Semi-erect	2	11-20	51-75	<20	2	Absence	Not branching pattern	11	Globose	Dark green
197	GTM-16-14-147-005	VII	ALTA VERAPAZ	Chahal	15°42'129''N	89°37'13.5''W	432	5	Cardamomo	2019-03-02	<15	Light green	Light green	Oblong	Dense	Semi-erect	2	<10	76-100	20-30	2	Absence	Not branching pattern	11	Ovoid	Dark green
198	GTM-16-14-148-001	VII	ALTA VERAPAZ	Chahal	15°42'18.6''N	89°37'25.9''W	435	5	Cardamomo	>3	<15	Light green	Light green	Oblong	Glabra	Semi-erect	2	<10	51-75	<20	2	Absence	Not branching pattern	15	Ellipsoid	Green
199	GTM-16-14-148-002	VII	ALTA VERAPAZ	Chahal	15°42'18.6''N	89°37'25.9''W	435	5	Cardamomo	>3	31-45	Light green	Light green	Oblong	Glabra	Semi-erect	2	11-20	76-100	<20	3	Absence	Not branching pattern	15	Ovoid	Light green
200	GTM-16-14-148-003	VII	ALTA VERAPAZ	Chahal	15°42'18.6''N	89°37'25.9''W	435	5	Cardamomo	>3	<15	Light green	Light purple	Oblong	Dense	Semi-erect	2	11-20	51-75	<20	2	Absence	Not branching pattern	12	Ovoid	Green
201	GTM-16-14-148-004	VII	ALTA VERAPAZ	Chahal	15°42'18.6''N	89°37'25.9''W	435	5	Cardamomo	>3	<15	Light green	White	Oblong	Glabra	Semi-erect	2	11-20	>101	20-30	3	Absence	Not branching pattern	10	Ovoid	Light green
202	GTM-16-14-149-001	VII	ALTA VERAPAZ	Chahal	15°42'17.1''N	89°37'41.7''W	401	4	Cardamomo	2019-03-02	31-45	Light green	Light purple	Oblong	Dense	Semi-erect	2	>31	51-75	<20	2	Absence	Not branching pattern	14	Ovoid	Dark green
203	GTM-16-14-149-002	VII	ALTA VERAPAZ	Chahal	15°42'17.1''N	89°37'41.7''W	401	4	Cardamomo	2019-03-02	16-30	Light green	Light purple	Oblong	Dense	Semi-erect	2	>31	76-100	20-30	3	Absence	Not branching pattern	16	Ovoid	Light green
204	GTM-16-14-149-003	VII	ALTA VERAPAZ	Chahal	15°42'17.1''N	89°37'41.7''W	401	4	Cardamomo	>3	<15	Light green	Light green	Oblong	Spaced	Semi-erect	2	>31	76-100	20-30	3	Absence	Not branching pattern	15	Ellipsoid	Light green
205	GTM-16-14-149-004	VII	ALTA VERAPAZ	Chahal	15°42'17.1''N	89°37'41.7''W	401	4	Cardamomo	>3	16-30	Green	Dark green	Oblong	Glabra	Semi-erect	1	11-20	51-75	<20	2.5	Absence	Not branching pattern	13	Globose	Green
206	GTM-16-16-067-001	X	ALTA VERAPAZ	Santa Catalina La Tinta	15°14'11.555''N	89°48'3.454''W	1117	57	Cardamomo	2020-03-02	16-30	Light green	Light green	Oblong	Glabra	Semi-erect	2	21-30	<50	20-30	2	Absence	Not branching pattern	6	Globose	Light green
207	GTM-16-16-067-002	X	ALTA VERAPAZ	Santa Catalina La Tinta	15°14'11.555''N	89°48'3.454''W	1117	57	Cardamomo	<2	<15	Light green	Light green	Oblong	Spaced	Semi-erect	2	<10	51-75	20-30	4	Absence	Not branching pattern	7	Globose	Light green
208	GTM-16-16-067-003	X	ALTA VERAPAZ	Santa Catalina La Tinta	15°14'11.555''N	89°48'3.454''W	1117	57	Cardamomo	<2	16-30	Light green	Light green	Oblong	Spaced	Semi-erect	2	11-20	76-100	20-30	3	Absence	Not branching pattern	10	Globose	Green
209	GTM-16-16-068-001	X	ALTA VERAPAZ	Santa Catalina La Tinta	15°14'7.170''N	89°48'1.313''W	1145	52	Cardamomo	2020-03-02	31-45	Light green	Light green	Oblong	Glabra	Semi-erect	2	>31	51-75	<20	3	Absence	Not branching pattern	10	Ovoid	Yellow
210	GTM-16-16-068-002	X	ALTA VERAPAZ	Santa Catalina La Tinta	15°14'7.170''N	89°48'1.313''W	1145	52	Cardamomo	2020-03-02	31-45	Light green	Light green	Oblong	Spaced	Semi-erect	2	>31	76-100	20-30	4	Absence	Not branching pattern	5	Ovoid	Light green
211	GTM-16-16-068-003	X	ALTA VERAPAZ	Santa Catalina La Tinta	15°14'7.170''N	89°48'1.313''W	1145	52	Cardamomo	2020-03-02	16-30	Light green	Light green	Oblong	Dense	Semi-erect	2	>31	76-100	20-30	4	Absence	Not branching pattern	8	Ovoid	Light green
212	GTM-16-16-068-004	X	ALTA VERAPAZ	Santa Catalina La Tinta	15°14'7.170''N	89°48'1.313''W	1145	52	Cardamomo	2020-03-02	31-45	Light green	Light green	Oblong	Spaced	Semi-erect	2	21-30	76-100	20-30	3	Absence	Not branching pattern	6	Ovoid	Green
213	GTM-16-16-069-001	X	ALTA VERAPAZ	Santa Catalina La Tinta	15°14'9.062''N	89°48'2.620''W	1149	5	Cardamomo	>3	31-45	Light green	Light purple	Oblong	Dense	Semi-erect	2	>31	76-100	20-30	3	Absence	Not branching pattern	10	Ovoid	Light green
214	GTM-16-16-069-002	X	ALTA VERAPAZ	Santa Catalina La Tinta	15°14'9.062''N	89°48'2.620''W	1149	5	Cardamomo	>3	>45	Light green	Light green	Oblong	Dense	Semi-erect	2	>31	76-100	20-30	3	Absence	Not branching pattern	8	Ovoid	Green
215	GTM-16-16-070-001	X	ALTA VERAPAZ	Santa Catalina La Tinta	15°14'9.876''N	89°48'2.679''W	1154	5	Cardamomo	>3	>45	Light green	Light green	Oblong	Spaced	Semi-erect	2	>31	51-75	<20	4	Absence	Not branching pattern	6	Ovoid	Light green
216	GTM-16-16-070-002	X	ALTA VERAPAZ	Santa Catalina La Tinta	15°14'9.876''N	89°48'2.679''W	1154	5	Cardamomo	2020-03-02	16-30	Light green	Light green	Oblong	Spaced	Semi-erect	2	21-30	<50	20-30	3	Absence	Not branching pattern	8	Ovoid	Light green
217	GTM-16-16-071-001	X	ALTA VERAPAZ	Santa Catalina La Tinta	15°14'52.305''N	89°49'18.544''W	815	2.5	Cardamomo	>3	31-45	Light green	Light green	Oblong	Glabra	Semi-erect	2	21-30	51-75	20-30	4	Absence	Not branching pattern	12	Ovoid	Light green
218	GTM-16-16-071-002	X	ALTA VERAPAZ	Santa Catalina La Tinta	15°14'52.305''N	89°49'18.544''W	815	2.5	Cardamomo	>3	16-30	Light green	Light purple	Oblong	Spaced	Semi-erect	2	21-30	76-100	20-30	4	Absence	Not branching pattern	10	Ovoid	Light green
219	GTM-16-16-071-003	X	ALTA VERAPAZ	Santa Catalina La Tinta	15°14'52.305''N	89°49'18.544''W	815	2.5	Cardamomo	>3	31-45	Light green	Light purple	Oblong	Glabra	Semi-erect	2	>31	51-75	<20	3	Absence	Not branching pattern	14	Globose	Light green
220	GTM-16-16-071-004	X	ALTA VERAPAZ	Santa Catalina La Tinta	15°14'52.305''N	89°49'18.544''W	815	2.5	Cardamomo	>3	31-45	Light green	Light purple	Oblong	Dense	Semi-erect	2	>31	>101	20-30	5	Absence	Not branching pattern	16	Ovoid	Light green
221	GTM-16-16-072-001	X	ALTA VERAPAZ	Santa Catalina La Tinta	15°14'52.111''N	89°49'18.884''W	818	5	Cardamomo	2020-03-02	16-30	Light green	White	Oblong	Glabra	Semi-erect	2	21-30	51-75	20-30	4	Absence	Not branching pattern	12	Ovoid	Green
222	GTM-16-16-072-002	X	ALTA VERAPAZ	Santa Catalina La Tinta	15°14'52.111''N	89°49'18.884''W	818	5	Cardamomo	>3	31-45	Light green	Light purple	Oblong	Glabra	Semi-erect	2	>31	51-75	20-30	2	Absence	Not branching pattern	12	Ovoid	Light green
223	GTM-16-16-072-003	X	ALTA VERAPAZ	Santa Catalina La Tinta	15°14'52.111''N	89°49'18.884''W	818	5	Cardamomo	>3	31-45	Light green	Light purple	Oblong	Glabra	Semi-erect	2	21-30	51-75	20-30	2	Absence	Not branching pattern	14	Ovoid	Light green
224	GTM-18-03-073-001	XI	IZABAL	El Estor	15°32'3.116''N	89°23'58.392''W	526	2	Cardamomo	2020-03-02	31-45	Light green	White	Oblong	Glabra	Semi-erect	2	21-30	51-75	<20	2.5	Absence	Not branching pattern	7	Ovoid	Light green
225	GTM-18-03-073-002	XI	IZABAL	El Estor	15°32'3.116''N	89°23'58.392''W	526	2	Cardamomo	2020-03-02	16-30	Light green	Light purple	Oblong	Spaced	Semi-erect	2	11-20	<50	<20	2.5	Absence	Not branching pattern	5	Ovoid	Green
226	GTM-18-03-074-001	XI	IZABAL	El Estor	15°32'6.020''N	89°23'58.242''W	526	3	Cardamomo	2020-03-02	31-45	Light green	Light purple	Oblong	Spaced	Semi-erect	2	21-30	<50	<20	2	Absence	Not branching pattern	3	Ovoid	Light green
227	GTM-18-03-074-002	XI	IZABAL	El Estor	15°32'6.020''N	89°23'58.242''W	526	3	Cardamomo	2020-03-02	31-45	Light green	Light purple	Oblong	Spaced	Semi-erect	2	21-30	76-100	<20	3.5	Absence	Not branching pattern	7	Ovoid	Green
228	GTM-18-03-074-003	XI	IZABAL	El Estor	15°32'6.020''N	89°23'58.242''W	526	3	Cardamomo	2020-03-02	31-45	Light green	Light purple	Oblong	Spaced	Semi-erect	2	21-30	51-75	<20	2.5	Absence	Not branching pattern	6	Ovoid	Light green
229	GTM-18-03-074-004	XI	IZABAL	El Estor	15°32'6.020''N	89°23'58.242''W	526	3	Cardamomo	2020-03-02	31-45	Light green	Light purple	Oblong	Spaced	Semi-erect	2	>31	51-75	<20	3	Absence	Not branching pattern	9	Ovoid	Yellow
230	GTM-18-03-075-001	XI	IZABAL	El Estor	15°32'11.833''N	89°23'57.371''W	542	3	Cardamomo	2020-03-02	16-30	Light green	Light green	Oblong	Spaced	Semi-erect	2	11-20	<50	<20	1.5	Absence	Not branching pattern	15	Ovoid	Green
231	GTM-18-03-075-002	XI	IZABAL	El Estor	15°32'11.833''N	89°23'57.371''W	542	3	Cardamomo	2020-03-02	31-45	Light green	Light purple	Oblong	Spaced	Semi-erect	2	21-30	51-75	<20	4	Absence	Not branching pattern	6	Ovoid	Light green
232	GTM-18-03-075-003	XI	IZABAL	El Estor	15°32'11.833''N	89°23'57.371''W	542	3	Cardamomo	2020-03-02	31-45	Light green	Light purple	Oblong	Spaced	Semi-erect	2	21-30	<50	<20	1.5	Absence	Not branching pattern	7	Ovoid	Light green
233	GTM-14-20-076-001	I	QUICHÉ	Ixcán	15°44'36.084''N	90°54'14.365''W	431	3	Cardamomo	2020-03-02	31-45	Light green	White	Oblong	Glabra	Semi-erect	2	21-30	51-75	<20	3	Absence	Not branching pattern	20	Globose	Light green
234	GTM-14-20-076-002	I	QUICHÉ	Ixcán	15°44'36.084''N	90°54'14.365''W	431	3	Cardamomo	2020-03-02	16-30	Light green	White	Oblong	Spaced	Semi-erect	2	11-20	76-100	20-30	2.5	Presence	Proximal	20	Ovoid	Light green
235	GTM-14-20-076-003	I	QUICHÉ	Ixcán	15°44'36.084''N	90°54'14.365''W	431	3	Cardamomo	2020-03-02	16-30	Light green	White	Oblong	Dense	Semi-erect	2	11-20	51-75	20-30	3.5	Absence	Not branching pattern	15	Globose	Green
236	GTM-14-20-076-004	I	QUICHÉ	Ixcán	15°44'36.084''N	90°54'14.365''W	431	3	cardamomo	2020-03-02	31-45	Light green	White	Oblong	Glabra	Semi-erect	2	21-30	51-75	20-30	2.5	Absence	Not branching pattern	16	Ovoid	Light green
237	GTM-14-20-077-001	I	QUICHÉ	Ixcán	15°51'54.959''N	90°50'3.564''W	194	4	Cardamomo	2020-03-02	<15	Light green	Light green	Oblong	Glabra	Semi-erect	2	11-20	51-75	20-30	2	Absence	Not branching pattern	20	Ovoid	Green
238	GTM-14-20-077-002	I	QUICHÉ	Ixcán	15°51'54.959''N	90°50'3.564''W	194	4	Cardamomo	2020-03-02	<15	Light green	Light green	Oblong	Spaced	Semi-erect	2	<10	<50	<20	1.5	Absence	Not branching pattern	8	Ovoid	Green
239	GTM-14-20-078-001	I	QUICHÉ	Ixcán	15°52'3.112''N	90°50'6.183''W	179	4	Cardamomo	2020-03-02	<15	Light green	Light purple	Oblong	Glabra	Semi-erect	2	<10	51-75	20-30	2.5	Absence	Not branching pattern	6	Ovoid	Light green
240	GTM-14-20-078-002	I	QUICHÉ	Ixcán	15°52'3.112''N	90°50'6.183''W	179	4	Cardamomo	2020-03-02	31-45	Light green	Light purple	Oblong	Spaced	Semi-erect	2	21-30	51-75	20-30	2	Presence	Proximal	10	Ovoid	Green
241	GTM-14-20-078-003	I	QUICHÉ	Ixcán	15°52'3.112''N	90°50'6.183''W	179	4	Cardamomo	2020-03-02	16-30	Light green	Light purple	Oblong	Spaced	Semi-erect	2	<10	<50	<20	1	Absence	Not branching pattern	10	Ovoid	Light green
242	GTM-14-20-079-001	I	QUICHÉ	Ixcán	15°52'06.2''N	90°50'07.5''W	180	4	Cardamomo	2020-03-02	31-45	Light green	Light purple	Oblong	Spaced	Semi-erect	2	>31	51-75	<20	2.5	Absence	Not branching pattern	16	Ovoid	Green
243	GTM-14-20-079-002	I	QUICHÉ	Ixcán	15°52'06.2''N	90°50'07.5''W	180	4	Cardamomo	2020-03-02	16-30	Light green	Light purple	Oblong	Dense	Semi-erect	2	21-30	51-75	20-30	2	Absence	Not branching pattern	20	Ovoid	Green
244	GTM-14-20-079-003	I	QUICHÉ	Ixcán	15°52'06.2''N	90°50'07.5''W	180	4	Cardamomo	2020-03-02	16-30	Light green	Light purple	Oblong	Dense	Semi-erect	2	11-20	51-75	20-30	3.5	Absence	Not branching pattern	8	Ovoid	Green
245	GTM-16-13-080-001	V	ALTA VERAPAZ	Chisec	15°44'9.711''N	90°19'12.569''W	341	5	Cardamomo	2020-03-02	16-30	Light green	Light purple	Oblong	Dense	Semi-erect	2	21-30	51-75	20-30	3	Presence	Proximal	16	Ovoid	Light green
246	GTM-16-13-080-002	V	ALTA VERAPAZ	Chisec	15°44'9.711''N	90°19'12.569''W	341	5	Cardamomo	2020-03-02	16-30	Light green	Light purple	Oblong	Dense	Semi-erect	2	11-20	51-75	<20	3	Absence	Not branching pattern	8	Ovoid	Light green
247	GTM-16-13-081-001	V	ALTA VERAPAZ	Chisec	15°44'10.122''N	90°19'8.799''W	288	5	Cardamomo	2020-03-02	31-45	Light green	Light purple	Oblong	Glabra	Semi-erect	2	21-30	51-75	20-30	2.5	Absence	Not branching pattern	10	Ovoid	Green
248	GTM-16-13-081-002	V	ALTA VERAPAZ	Chisec	15°44'10.122''N	90°19'8.799''W	288	5	Cardamomo	2020-03-02	16-30	Light green	Light purple	Oblong	Spaced	Semi-erect	2	21-30	<50	<20	1	Presence	Proximal	16	Globose	Light green
249	GTM-16-13-081-003	V	ALTA VERAPAZ	Chisec	15°44'10.122''N	90°19'8.799''W	288	5	Cardamomo	2020-03-02	>45	Light green	Light purple	Oblong	Glabra	Semi-erect	2	>31	51-75	20-30	2	Absence	Not branching pattern	15	Ovoid	Yellow
250	GTM-16-13-081-004	V	ALTA VERAPAZ	Chisec	15°44'10.122''N	90°19'8.799''W	288	5	Cardamomo	2020-03-02	16-30	Light green	Light purple	Oblong	Glabra	Semi-erect	2	21-30	<50	<20	1.5	Absence	Not branching pattern	12	Ovoid	Light green
251	GTM-16-13-082-001	V	ALTA VERAPAZ	Chisec	15°44'8.730''N	90°19'6.445''W	322	3	Cardamomo	2020-03-02	>45	Light green	Light purple	Oblong	glabra	Semi-erect	2	>31	>101	20-30	4	Absence	Not branching pattern	15	Ovoid	Light green
252	GTM-16-13-082-002	V	ALTA VERAPAZ	Chisec	15°44'8.730''N	90°19'6.445''W	322	3	Cardamomo	2020-03-02	31-45	Light green	Light purple	Oblong	Spaced	Semi-erect	2	21-30	76-100	20-30	3.5	Absence	Not branching pattern	10	Ovoid	Light green
253	GTM-16-13-082-003	V	ALTA VERAPAZ	Chisec	15°44'8.730''N	90°19'6.445''W	322	3	Cardamomo	2020-03-02	31-45	Light green	Light purple	Oblong	glabra	Semi-erect	2	21-30	76-100	20-30	2.5	Presence	Proximal	14	Ovoid	Light green
254	GTM-16-13-083-001	V	ALTA VERAPAZ	Chisec	15°43'27.246''N	90°19'57.537''W	319	6	Cardamomo	2020-03-02	<15	Light green	Light purple	Oblong	Dense	Semi-erect	2	<10	51-75	20-30	1	Absence	Not branching pattern	12	Ovoid	Light green
255	GTM-16-13-083-002	V	ALTA VERAPAZ	Chisec	15°43'27.246''N	90°19'57.537''W	319	6	Cardamomo	2020-03-02	<15	Light green	Light purple	Oblong	glabra	Semi-erect	1	<10	<50	<20	0.5	Absence	Not branching pattern	12	Globose	Light green
256	GTM-16-13-083-003	V	ALTA VERAPAZ	Chisec	15°43'27.246''N	90°19'57.537''W	319	6	Cardamomo	2020-03-02	16-30	Light green	Light purple	Oblong	glabra	Semi-erect	2	11-20	51-75	20-30	2	Presence	Proximal	15	Ovoid	Light green
257	GTM-16-11-156-001	VIII	ALTA VERAPAZ	Lanquín	15°36'45.8''N	89°57'56.9''W	910	5	Cardamomo	2020-03-02	31-45	Light green	Light purple	Oblong	Dense	Semi-erect	2	>31	>101	20-30	2.5	Absence	Not branching pattern	8	Globose	Light green
258	GTM-16-11-156-002	VIII	ALTA VERAPAZ	Lanquín	15°36'45.8''N	89°57'56.9''W	910	5	Cardamomo	2020-03-02	31-45	Light green	Light purple	Oblong	Dense	Semi-erect	2	11-20	76-100	<20	3	Absence	Not branching pattern	6	Ovoid	Light green
259	GTM-16-11-157-001	VIII	ALTA VERAPAZ	Lanquín	15°36'34.7''N	90°00'12.8''W	932	3	Cardamomo verde (Riaxi Paach)	>3	<15	Light green	Light purple	Oblong	Dense	Semi-erect	2	11-20	76-100	20-30	3	Absence	Not branching pattern	11	Globose	Green
260	GTM-16-11-157-002	VIII	ALTA VERAPAZ	Lanquín	15°36'34.7''N	90°00'12.8''W	932	3	Cardamomo White (Saquipaach)	2020-03-02	<15	Light green	Light purple	Oblong	Dense	Semi-erect	2	11-20	76-100	20-30	2.5	Absence	Not branching pattern	11	Globose	Light green
261	GTM-16-11-157-003	VIII	ALTA VERAPAZ	Lanquín	15°36'34.7''N	90°00'12.8''W	932	3	Cardamomo rojo (Caqitzí)	2020-03-02	<15	Light green	Light purple	Oblong	glabra	Semi-erect	2	11-20	76-100	<20	2	Absence	Not branching pattern	10	Ovoid	Light green
262	GTM-16-11-158-001	VIII	ALTA VERAPAZ	Lanquín	15°36'33.1''N	90°00'08.9''W	922	3	Cardamomo	2020-03-02	<15	Light green	Light purple	Oblong	Dense	Semi-erect	2	11-20	76-100	20-30	2	Absence	Not branching pattern	11	Globose	Light green
263	GTM-16-11-158-002	VIII	ALTA VERAPAZ	Lanquín	15°36'33.1''N	90°00'08.9''W	922	3	Cardamomo	2020-03-02	<15	Light green	Light purple	Oblong	glabra	Semi-erect	1	<10	51-75	<20	2	Absence	Not branching pattern	11	Ovoid	Green
264	GTM-16-12-152-001	VIII	ALTA VERAPAZ	Cahabón	15°38'37.4''N	89°34'52.2''W	340	4	Cardamomo	2020-03-02	16-30	Light green	Light purple	Lanceolate	Dense	Semi-erect	2	11-20	76-100	<20	3	Absence	Not branching pattern	15	Ovoid	Light green
265	GTM-16-12-152-002	VIII	ALTA VERAPAZ	Cahabón	15°38'37.4''N	89°34'52.2''W	340	4	Cardamomo	2020-03-02	31-45	Light green	Light purple	Lanceolate	Dense	Semi-erect	2	21-30	51-75	20-30	2.5	Absence	Not branching pattern	14	Ovoid	Dark green
266	GTM-16-12-152-003	VIII	ALTA VERAPAZ	Cahabón	15°38'37.4''N	89°34'52.2''W	340	4	Cardamomo	2020-03-02	31-45	Light green	Light purple	Lanceolate	Dense	Semi-erect	>3	>31	>101	30-40	2.5	Absence	Not branching pattern	15	Globose	Light green
267	GTM-16-12-153-001	VIII	ALTA VERAPAZ	Cahabón	15°38'39.7''N	89°34'51.7''W	346	4	Cardamomo	2020-03-02	31-45	Green	White	Lanceolate	glabra	Semi-erect	2	>31	>101	20-30	4	Absence	Not branching pattern	17	Ovoid	Light green
268	GTM-16-12-153-002	VIII	ALTA VERAPAZ	Cahabón	15°38'39.7''N	89°34'51.7''W	346	4	Cardamomo	2020-03-02	31-45	Light green	Light purple	Lanceolate	glabra	Semi-erect	2	21-30	51-75	30-40	2.5	Absence	Not branching pattern	14	Globose	Green
269	GTM-16-12-154-001	VIII	ALTA VERAPAZ	Cahabón	15°38'47.0''N	89°36'48.0''W	370	8	Cardamomo	2020-03-02	16-30	Light green	White	Oblong	glabra	Semi-erect	2	11-20	76-100	<20	3	Absence	Not branching pattern	12	Ovoid	Green
270	GTM-16-12-154-002	VIII	ALTA VERAPAZ	Cahabón	15°38'47.0''N	89°36'48.0''W	370	8	Cardamomo	2020-03-02	<15	Light green	Light purple	Oblong	glabra	Semi-erect	2	11-20	51-75	<20	3.5	Absence	Not branching pattern	13	Globose	Green
271	GTM-16-12-154-003	VIII	ALTA VERAPAZ	Cahabón	15°38'47.0''N	89°36'48.0''W	370	8	Cardamomo	2020-03-02	<15	Light green	Light purple	Lanceolate	glabra	Semi-erect	2	<10	51-75	<20	2	Absence	Not branching pattern	12	Globose	Light green
272	GTM-16-12-155-001	VIII	ALTA VERAPAZ	Cahabón	15°38'44.3''N	89°36'58.1''W	372	3	Cardamomo	2020-03-02	16-30	Light green	White	Lanceolate	glabra	Semi-erect	2	21-30	76-100	20-30	3	Absence	Not branching pattern	9	Ovoid	Green
273	GTM-16-12-155-002	VIII	ALTA VERAPAZ	Cahabón	15°38'44.3''N	89°36'58.1''W	372	3	Cardamomo	2020-03-02	16-30	Light green	Light green	Lanceolate	glabra	Semi-erect	2	11-20	>101	20-30	3.5	Absence	Not branching pattern	12	Globose	Green
274	GTM-16-12-155-003	VIII	ALTA VERAPAZ	Cahabón	15°38'44.3''N	89°36'58.1''W	372	3	Cardamomo	2020-03-02	16-30	Light green	Light purple	Lanceolate	Dense	Semi-erect	2	11-20	51-75	<20	3	Absence	Not branching pattern	11	Ovoid	Light green
275	GTM-14-13-084-001	II	QUICHÉ	Nebaj	15°34'31.3''N	91°06'30.0''W	1333	4	Cardamomo	2020-03-02	31-45	Light green	Light green	Oval	Dense	Semi-erect	>3	>31	<50	<20	1	Absence	Not branching pattern	12	Globose	Light green
276	GTM-14-13-084-002	II	QUICHÉ	Nebaj	15°34'31.3''N	91°06'30.0''W	1333	4	Cardamomo	2020-03-02	31-45	Light green	Light green	Oblong	glabra	Semi-erect	2	>31	51-75	20-30	2	Absence	Not branching pattern	12	Ovoid	Light green
277	GTM-14-13-084-003	II	QUICHÉ	Nebaj	15°34'31.3''N	91°06'30.0''W	1333	4	Cardamomo	2020-03-02	>45	Light green	Light purple	Oblong	Dense	Semi-erect	2	>31	51-75	20-30	2	Absence	Not branching pattern	13	Ovoid	Light green
278	GTM-14-13-85-001	II	QUICHÉ	Nebaj	15°34'38.6''N	91°06'05.5''W	1271	4	Cardamomo	2020-03-02	16-30	Light green	Light purple	Oblong	Spaced	Semi-erect	2	<10	51-75	<20	2	Absence	Not branching pattern	6	Ovoid	Light green
279	GTM-14-13-85-002	II	QUICHÉ	Nebaj	15°34'38.6''N	91°06'05.5''W	1271	4	Cardamomo	2020-03-02	31-45	Light green	Light purple	Oblong	glabra	Semi-erect	2	>31	51-75	20-30	1.5	Absence	Not branching pattern	10	Ovoid	Light green
280	GTM-14-13-86-001	II	QUICHÉ	Nebaj	15°34'39.2''N	91°06'04.0''W	1259	4	Cardamomo	2020-03-02	31-45	Light green	Light green	Oblong	glabra	Semi-erect	>3	>31	51-75	<20	1.5	Absence	Not branching pattern	12	Ovoid	Light green
281	GTM-14-13-86-002	II	QUICHÉ	Nebaj	15°34'39.2''N	91°06'04.0''W	1259	4	Cardamomo	2020-03-02	31-45	Light green	Light purple	Oblong	Dense	Semi-erect	2	>31	<50	20-30	1	Absence	Not branching pattern	12	Ovoid	Light green
282	GTM-14-05-87-001	II	QUICHÉ	Chajul	15°38'52.0''N	91°06'51.5''W	1272	4	Cardamomo	2020-03-02	16-30	Light green	Light purple	Oval	glabra	Semi-erect	2	21-30	<50	<20	1	Absence	Not branching pattern	10	Ovoid	Light green
283	GTM-14-05-87-002	II	QUICHÉ	Chajul	15°38'52.0''N	91°06'51.5''W	1272	4	Cardamomo	2020-03-02	16-30	Light green	Light purple	Oblong	Dense	Semi-erect	2	21-30	<50	<20	1	Absence	Not branching pattern	10	Ovoid	Light green
284	GTM-14-13-088-001	II	QUICHÉ	Nebaj	15°34'33.7''N	91°06'07.4''W	1220	5	Cardamomo	2020-03-02	31-45	Light green	Light purple	Oblong	Dense	Semi-erect	2	21-30	51-75	20-30	1.5	Absence	Not branching pattern	10	Ovoid	Light green
285	GTM-14-13-088-002	II	QUICHÉ	Nebaj	15°34'33.7''N	91°06'07.4''W	1220	5	Cardamomo	2020-03-02	16-30	Light green	Light purple	Oblong	glabra	Semi-erect	2	11-20	<50	20-30	0.75	Absence	Not branching pattern	12	Ovoid	Light green
286	GTM-14-13-088-003	II	QUICHÉ	Nebaj	15°34'33.7''N	91°06'07.4''W	1220	5	Cardamomo	2020-03-02	31-45	Light green	Light green	Oblong	Dense	Semi-erect	2	>31	76-100	20-30	2	Absence	Not branching pattern	12	Ovoid	Green
287	GTM-14-13-089-001	II	QUICHÉ	Nebaj	15°34'14.1''N	91°06'28.2''W	1311	4	Cardamomo	2020-03-02	31-45	Light green	Light green	Oblong	Spaced	Semi-erect	2	21-30	<50	20-30	1	Absence	Not branching pattern	12	Ovoid	Light green
288	GTM-14-13-089-002	II	QUICHÉ	Nebaj	15°34'14.1''N	91°06'28.2''W	1311	4	Cardamomo	2020-03-02	31-45	Light green	Light purple	Oblong	Spaced	Semi-erect	2	21-30	51-75	<20	1.5	Absence	Not branching pattern	12	Ovoid	Green

## Sheet: ANOVA resumen
Group	4.02 Height of the plant			4.03 Number of stems per plant			4.04 Stem color (base)			4.05 Rhizome color			4.06 Shape of the leaf			4.07 Pubescence of the leaf			4.09 Panicule type			4.10 Number of panicles per stem			4.11 Number of panicles per plant			4.12 Panicle length (average of 5)			4.13 Number of clusters per panicle (average 5)			4.14 Average_internodal_length (Classification)				4.15 Panicle branching (present/absent)			4.16 Panicle branching pattern: Proximal			4.17 Number of capsules per cluster (Classification)				4.18 Capsule form
1	1.51613				2.77419		2.01075			1.78082			1.97849			1.90323			2.02151			2					3.46237		2.7957				1.89247			2.54839	2.54839	0.0107527			0.0322581				1.48387			2.69892
2	1.36986				2.68493		1.93151			1.86022			1.94521			1.50685			2.0137			2					3.32877		2.58904			1.78082	1.78082			2.58904	2.58904	0.136986			0.410959						3.63014	2.67123
3	1.51786				2.55357		2.01786				4		2.03571			1.91071			1.98214			2.03571					3.23214		2.51786			1.78571	1.78571			2.66071	2.66071	0			0					1.96429		2.625
4	1.58824				2.82353		1.94118				4		1.94118			1.70588			1.94118			2.11765					3.41176			3.41176			2				3.17647	0			0						3.94118	2.58824
5	1.17647			1.55882			1.97059			1.97059			1.97059			1.55882			2			1.79412				1.91176		1.79412			1.38235			1.52941				0			0					2.02941		2.64706
6	1.16667			1.16667			2				4		2			1.66667			2			1.83333			1.16667			1.33333			1.16667			1.66667	1.66667			0			0			1				2.33333
7	1.22222			1.55556			2				4		2			1.66667			2			2.11111				2		1.55556			1.33333				2.22222	2.22222		0.111111			0.333333						4	2.66667

## Sheet: Tabla dinámica
Etiquetas de fila	Cuenta de 4.14 Longitud internodal (cm) (promedio de 5)	1	-0.296879	0		Etiquetas de fila	Cuenta de 4.17 Número de cápsulas por racimo	1	3.26296	3
0.5	1	2	0.477036	0		3	3	2	5.13472	12
0.75	1	3	1.25095	24		4	3	3	7.00648	42
1	22	4	2.02487	75		5	9	4	8.87824	32
1.5	20	5	2.79878	54		6	15	5	10.75	66
2	55	6	3.5727	88		7	27	6	12.6218	62
2.5	54	7	4.34661	28		8	32	7	14.4935	20
3	61	8	5.12052	12		9	15	8	16.3653	33
3.5	27	9	5.89444	0		10	51	9	18.237	10
4	28	10		6		11	23	10		8
4.5	4			287		12	39			288
5	8					13	7
6	3					14	13
6.5	1					15	20
15	1					16	13
18	1					17	2
(en blanco)						18	8
Total general	287					20	6
						25	2
						Total general	288

## Sheet: Caract.
Morphological trait		Region of the North of Guatemala																						Total
		I		II		III		IV		IX		V		VI		VII		VIII		X		XI
		No.	%	No.	%	No.	%	No.	%	No.	%	No.	%	No.	%	No.	%	No.	%	No.	%	No.	%	No.	%
Height of the plant
	2 - 3 m	9	0.140625	5	0.078125	12	0.1875	0	0	2	0.03125	11	0.171875	8	0.125	2	0.03125	10	0.15625	2	0.03125	3	0.046875	64	#DIV/0!
	> 3 m	1	0.0232558	3	0.0697674	16	0.372093	2	0.0465116	8	0.186047	1	0.0232558	1	0.0232558	2	0.0465116	3	0.0697674	6	0.139535	0	0	43	#DIV/0!
Number of stems per plant
	<15	2	0.117647	0	0	3	0.176471	1	0.0588235	1	0.0588235	1	0.0588235	3	0.176471	2	0.117647	4	0.235294	0	0	0	0	17	#DIV/0!
	16 - 30	3	0.0857143	3	0.0857143	10	0.285714	1	0.0285714	3	0.0857143	4	0.114286	3	0.0857143	2	0.0571429	4	0.114286	2	0.0571429	0	0	35	#DIV/0!
	31 - 45	2	0.0571429	3	0.0857143	5	0.142857	0	0	6	0.171429	5	0.142857	1	0.0285714	0	0	5	0.142857	5	0.142857	3	0.0857143	35	#DIV/0!
	>45	3	0.15	2	0.1	10	0.5	0	0	0	0	2	0.1	2	0.1	0	0	0	0	1	0.05	0	0	20	#DIV/0!
Rhizome color
	White	1	0.1	2	0.2	4	0.4	2	0.2	1	0.1	0	0	0	0	0	0	0	0	0	0	0	0	10	#DIV/0!
	Light purple	6	0.0952381	3	0.047619	11	0.174603	0	0	8	0.126984	9	0.142857	8	0.126984	0	0	11	0.174603	4	0.0634921	3	0.047619	63	#DIV/0!
	Ligth green	3	0.0909091	3	0.0909091	13	0.393939	0	0	1	0.030303	3	0.0909091	1	0.030303	3	0.0909091	2	0.0606061	4	0.121212	0	0	33	#DIV/0!
	Green	0	0	0	0	0	0	0	0	0	0	0	0	0	0	1	1	0	0	0	0	0	0	1	#DIV/0!
Pubescence of the leaf
	Glabra	4	0.0754717	3	0.0566038	14	0.264151	2	0.0377358	7	0.132075	5	0.0943396	7	0.132075	1	0.0188679	6	0.113208	4	0.0754717	0	0	53	#DIV/0!
	Pubescencia densa	3	0.0909091	2	0.0606061	10	0.30303	0	0	2	0.0606061	5	0.151515	0	0	2	0.0606061	6	0.181818	3	0.0909091	0	0	33	#DIV/0!
	Pubescencia espaciada	3	0.142857	3	0.142857	4	0.190476	0	0	1	0.047619	2	0.0952381	2	0.0952381	1	0.047619	1	0.047619	1	0.047619	3	0.142857	21	#DIV/0!
Number of panicles per plant
	<10	3	0.375	0	0	1	0.125	0	0	0	0	1	0.125	0	0	1	0.125	2	0.25	0	0	0	0	8	#DIV/0!
	>31	3	0.0666667	5	0.111111	14	0.311111	0	0	7	0.155556	2	0.0444444	3	0.0666667	1	0.0222222	4	0.0888889	5	0.111111	1	0.0222222	45	#DIV/0!
	11-20	1	0.0416667	1	0.0416667	6	0.25	1	0.0416667	0	0	2	0.0833333	6	0.25	2	0.0833333	5	0.208333	0	0	0	0	24	#DIV/0!
	21-30	3	0.1	2	0.0666667	7	0.233333	1	0.0333333	3	0.1	7	0.233333	0	0	0	0	2	0.0666667	3	0.1	2	0.0666667	30	#DIV/0!
Panicle length
	<50	2	0.142857	5	0.357143	1	0.0714286	1	0.0714286	1	0.0714286	3	0.214286	0	0	0	0	0	0	0	0	1	0.0714286	14	#DIV/0!
	>101	1	0.0666667	1	0.0666667	3	0.2	0	0	2	0.133333	3	0.2	0	0	0	0	5	0.333333	0	0	0	0	15	#DIV/0!
	51-75	5	0.108696	1	0.0217391	14	0.304348	1	0.0217391	4	0.0869565	4	0.0869565	5	0.108696	2	0.0434783	5	0.108696	4	0.0869565	1	0.0217391	46	#DIV/0!
	76-100	2	0.0625	1	0.03125	10	0.3125	0	0	3	0.09375	2	0.0625	4	0.125	2	0.0625	3	0.09375	4	0.125	1	0.03125	32	#DIV/0!
Number of clusters per panicle
	<20	4	0.114286	2	0.0571429	6	0.171429	1	0.0285714	5	0.142857	4	0.114286	0	0	2	0.0571429	6	0.171429	2	0.0571429	3	0.0857143	35	#DIV/0!
	20-30	5	0.0757576	5	0.0757576	21	0.318182	1	0.0151515	4	0.0606061	8	0.121212	8	0.121212	2	0.030303	6	0.0909091	6	0.0909091	0	0	66	#DIV/0!
	30-40	1	0.166667	1	0.166667	1	0.166667	0	0	1	0.166667	0	0	1	0.166667	0	0	1	0.166667	0	0	0	0	6	#DIV/0!
Capsule form		10		8		28		2		10		12		9		4		13		8		3		107	#DIV/0!
Capsule color
						PENDIENTE ACTUALIZAR
